# Supplementary material for: Octa­butylbis[μ2-4-(diethyl­amino)­benzoato-κ2 O:O′]bis­[4-(diethyl­amino)­benzoato-κO]di-μ3-oxido-tetra­tin(IV)
Source: Acta Crystallogr Sect E Struct Rep Online. 2011 Jul 2;67(Pt 8):m1018–9. doi: 10.1107/S1600536811025360 (PMC3212114; doi:10.1107/S1600536811025360)
Supplement: Supplementary file 2 [file e-67-m1018-Isup2.hkl]

# 
# h,k,l, Fc-squared, Fo-squared, sigma(Fo-squared) and status flag 
# 
data_I
_shelx_title ' yipfw18_0m in P-1 (100K)' 
_shelx_refln_list_code          4 
_shelx_F_calc_maximum      442.83 
_exptl_crystal_F_000      1784.00 
_reflns_d_resolution_high  0.8107 
 
loop_ 
 _symmetry_equiv_pos_as_xyz 
 'x, y, z' 
 '-x, -y, -z' 
 
_cell_length_a    11.7394 
_cell_length_b    14.4449 
_cell_length_c    24.3248 
_cell_angle_alpha 102.374 
_cell_angle_beta   90.100 
_cell_angle_gamma  92.164 
 
_shelx_F_squared_multiplier     1.000 
 
loop_ 
 _refln_index_h 
 _refln_index_k 
 _refln_index_l 
 _refln_F_squared_calc 
 _refln_F_squared_meas 
 _refln_F_squared_sigma 
 _refln_observed_status 
   1   0   0       78.31       14.14     10.07 o 
   2   0   0    64407.27    65320.26   1204.62 o 
   3   0   0      417.42      355.16     31.40 o 
   4   0   0      880.76     1018.98     49.97 o 
   5   0   0      424.61      377.59     31.05 o 
   6   0   0      543.42      685.51     52.62 o 
   7   0   0     7681.42     7727.17    415.91 o 
   8   0   0     3785.15     3783.91    100.15 o 
   9   0   0     6056.04     5667.96    188.94 o 
  10   0   0     2267.04     2242.05    137.83 o 
  11   0   0      291.48      327.49     74.40 o 
  12   0   0      282.01      331.05     81.34 o 
  13   0   0       93.59       13.45     78.63 o 
  14   0   0    10989.12    11385.40    451.06 o 
 -14   1   0        6.08       51.84    104.23 o 
 -13   1   0      406.93      367.24    141.53 o 
 -12   1   0        0.56       20.28     54.75 o 
 -11   1   0     1190.57     1151.67    157.23 o 
 -10   1   0     3778.97     3718.26    222.91 o 
  -9   1   0     8816.91     9023.53    236.33 o 
  -8   1   0    35775.36    36482.34    440.28 o 
  -7   1   0      451.73      415.69     48.12 o 
  -6   1   0    15136.45    14681.90    211.71 o 
  -5   1   0    20798.31    20241.29    387.83 o 
  -4   1   0     4479.10     4643.61     85.66 o 
  -3   1   0     3051.74     2910.14     64.55 o 
  -2   1   0      113.06      198.89     21.85 o 
  -1   1   0    45197.78    48206.07    367.14 o 
   0   1   0      107.14       65.01     15.26 o 
   1   1   0    54346.68    54527.71   1061.20 o 
   2   1   0        0.23       -5.36      6.67 o 
   3   1   0      265.95      325.05     21.27 o 
   4   1   0      484.36      611.99     34.85 o 
   5   1   0     2209.10     2417.82     79.47 o 
   6   1   0     2678.60     2766.76    122.76 o 
   7   1   0      246.89      163.58     43.63 o 
   8   1   0    12850.98    12057.69    832.68 o 
   9   1   0     2662.68     2321.25    117.95 o 
  10   1   0      504.97      615.08    108.02 o 
  11   1   0      770.79      668.78     86.75 o 
  12   1   0      212.90      124.13     63.97 o 
  13   1   0     8382.25     8790.68    373.70 o 
  14   1   0       60.99      160.38     91.57 o 
 -14   2   0       27.62      -97.22     68.79 o 
 -13   2   0     1183.71      928.14    193.87 o 
 -12   2   0     2429.35     2587.06    242.55 o 
 -11   2   0     2540.52     2547.71    154.75 o 
 -10   2   0     6848.04     7261.81    223.56 o 
  -9   2   0     2009.06     1916.37    131.02 o 
  -8   2   0     3662.73     3443.20    114.04 o 
  -7   2   0    18025.16    18140.85    221.16 o 
  -6   2   0    17157.55    17384.38    237.97 o 
  -5   2   0      611.73      699.83     41.39 o 
  -4   2   0    22354.77    20396.72    273.73 o 
  -3   2   0     1212.47      958.45     47.88 o 
  -2   2   0       11.98       26.64     15.14 o 
  -1   2   0      228.62      303.61     12.41 o 
   0   2   0     3496.95     4000.03     60.84 o 
   1   2   0      139.00      210.41     14.62 o 
   2   2   0     4447.94     4087.05     49.58 o 
   3   2   0     2669.00     2833.96     53.70 o 
   4   2   0    14615.98    14675.09    142.73 o 
   5   2   0    17660.95    18245.87    193.16 o 
   6   2   0    10808.75    11124.45    188.57 o 
   7   2   0    26094.50    26078.14    364.31 o 
   8   2   0     1801.87     1455.04    169.46 o 
   9   2   0     9683.15     9489.70    501.21 o 
  10   2   0    13187.81    12262.45    708.36 o 
  11   2   0     1004.78     1014.02     92.88 o 
  12   2   0      123.32      322.08     68.81 o 
  13   2   0      391.95      433.34    120.80 o 
  14   2   0     2859.90     3219.84    287.05 o 
 -14   3   0     1157.30      987.67    266.08 o 
 -13   3   0       20.45     -104.30    202.15 o 
 -12   3   0     7759.63     7768.99    214.03 o 
 -11   3   0     2053.03     2089.07    126.93 o 
 -10   3   0     8170.36     8231.46    205.87 o 
  -9   3   0     1838.34     1753.56    173.21 o 
  -8   3   0      434.02      380.61     53.67 o 
  -7   3   0     1224.65     1135.46     72.34 o 
  -6   3   0     1592.61     1673.43     74.25 o 
  -5   3   0    21518.20    22179.88    229.48 o 
  -4   3   0    16814.84    15869.07    171.36 o 
  -3   3   0    25021.20    25853.55    237.22 o 
  -2   3   0    22142.85    22965.29    187.89 o 
  -1   3   0    25145.91    28259.87    263.57 o 
   0   3   0      111.60      124.31     19.78 o 
   1   3   0    73960.98    73375.40    614.82 o 
   2   3   0    21758.76    22774.58    219.86 o 
   3   3   0    45384.79    43873.48    403.67 o 
   4   3   0      628.13      732.17     35.56 o 
   5   3   0    53059.22    53935.06    532.47 o 
   6   3   0      597.98      629.03     36.48 o 
   7   3   0      204.78      200.65     35.86 o 
   8   3   0     1839.74     1860.04    119.89 o 
   9   3   0     7439.34     6624.22    193.96 o 
  10   3   0      326.17      291.31     54.97 o 
  11   3   0     5605.02     5741.51    321.04 o 
  12   3   0     1576.11     1243.82    168.39 o 
  13   3   0       16.22      -35.89     68.49 o 
  14   3   0      107.70       65.90     85.67 o 
 -14   4   0     2519.32     2591.87    267.49 o 
 -13   4   0     3897.11     4400.43    291.25 o 
 -12   4   0     1304.98     1399.52    186.23 o 
 -11   4   0    12220.17    12064.93    264.39 o 
 -10   4   0      703.81      607.06     73.51 o 
  -9   4   0      718.82      707.27     74.18 o 
  -8   4   0       21.20       36.67     29.49 o 
  -7   4   0       38.71        6.14     22.37 o 
  -6   4   0      782.94      724.80     45.66 o 
  -5   4   0     5615.31     5691.95     99.41 o 
  -4   4   0     2025.40     2309.49     58.69 o 
  -3   4   0    57579.34    57165.32    472.16 o 
  -2   4   0      482.94      461.03     25.49 o 
  -1   4   0     1648.66     1176.69     46.28 o 
   0   4   0     1930.32     1839.38     52.36 o 
   1   4   0     1495.27     1506.81     51.90 o 
   2   4   0      181.48      242.11     32.21 o 
   3   4   0    50787.76    52479.14    480.39 o 
   4   4   0    10530.15    10673.40    170.32 o 
   5   4   0       68.65       22.72     15.03 o 
   6   4   0      142.83      113.90     28.84 o 
   7   4   0       74.23       25.18     20.92 o 
   8   4   0     1497.92     1491.34    148.42 o 
   9   4   0     3086.09     3554.46    370.64 o 
  10   4   0     2430.35     1645.60    770.74 o 
  11   4   0    17035.45    16418.46    711.88 o 
  12   4   0     1899.33     1904.20    307.73 o 
  13   4   0     4780.47     4982.11    307.45 o 
 -14   5   0      296.78      353.63    147.13 o 
 -13   5   0     1450.92     1314.04    321.42 o 
 -12   5   0     3667.86     3557.06    216.54 o 
 -11   5   0     4150.79     4567.11    164.16 o 
 -10   5   0     2139.91     1948.12    111.61 o 
  -9   5   0       69.87       98.00     41.51 o 
  -8   5   0    12399.76    11759.10    243.92 o 
  -7   5   0        9.06        4.24     34.05 o 
  -6   5   0     4471.32     4072.54     92.09 o 
  -5   5   0     3787.26     3441.99     79.51 o 
  -4   5   0     8145.53     8557.68    111.73 o 
  -3   5   0    12841.20    11913.13    129.98 o 
  -2   5   0    25981.14    24995.82    234.47 o 
  -1   5   0    26717.41    25726.02    263.81 o 
   0   5   0      755.23      712.20     39.91 o 
   1   5   0     6411.58     6196.03     92.55 o 
   2   5   0    14885.09    14762.45    172.96 o 
   3   5   0     3696.12     3382.65     91.65 o 
   4   5   0     4059.36     3919.50    108.22 o 
   5   5   0     1740.84     1651.41     78.10 o 
   6   5   0      442.56      474.17     53.66 o 
   7   5   0        0.99        1.50     23.00 o 
   8   5   0       36.19       33.50     27.06 o 
   9   5   0       57.28      -26.61     25.28 o 
  10   5   0     9335.59     9524.04    352.32 o 
  11   5   0     2299.88     2285.24    216.33 o 
  12   5   0    10521.21    10169.34    401.67 o 
  13   5   0      262.63      221.61     86.08 o 
 -13   6   0       80.15      125.60    102.92 o 
 -12   6   0       46.42       34.37     67.05 o 
 -11   6   0      534.32      676.39    108.14 o 
 -10   6   0       55.15       81.53     41.87 o 
  -9   6   0     7951.25     8060.80    198.08 o 
  -8   6   0      528.37      440.18     54.82 o 
  -7   6   0    34865.91    34842.27    397.33 o 
  -6   6   0     1343.92     1481.65     64.25 o 
  -5   6   0    16542.26    16029.37    194.42 o 
  -4   6   0    15339.50    14826.83    163.41 o 
  -3   6   0     1081.30     1222.34     49.08 o 
  -2   6   0     4726.94     5755.61     89.28 o 
  -1   6   0     3518.89     3848.16     81.15 o 
   0   6   0      935.90      927.17     47.00 o 
   1   6   0    11543.63    11667.55    154.71 o 
   2   6   0     1731.33     1432.49     69.61 o 
   3   6   0     9142.94     8414.91    155.19 o 
   4   6   0    13332.63    12573.02    206.10 o 
   5   6   0     8825.16     9165.78    215.99 o 
   6   6   0     1711.83     1854.41     94.83 o 
   7   6   0    24831.82    24448.32    293.71 o 
   8   6   0       17.46        9.74     29.43 o 
   9   6   0     1833.87     1787.15    143.82 o 
  10   6   0      315.21      289.57     80.37 o 
  11   6   0     3517.41     3842.70    260.85 o 
  12   6   0     1171.89      927.98    168.97 o 
  13   6   0      396.77      209.90     93.49 o 
 -13   7   0     5201.72     5213.02    313.29 o 
 -12   7   0      535.54      522.79    108.92 o 
 -11   7   0      230.67      396.34     94.44 o 
 -10   7   0      676.02      697.97    102.48 o 
  -9   7   0     4247.16     3939.39    180.72 o 
  -8   7   0     7445.29     7914.84    180.43 o 
  -7   7   0        2.18        6.83     32.24 o 
  -6   7   0     8793.84     8879.51    147.57 o 
  -5   7   0      455.26      488.21     41.21 o 
  -4   7   0      125.90      198.18     31.39 o 
  -3   7   0    15576.91    15980.87    184.40 o 
  -2   7   0     6846.82     7779.28    112.91 o 
  -1   7   0    30882.70    31248.24    333.29 o 
   0   7   0      927.28      809.39     66.92 o 
   1   7   0    15889.63    17405.91    240.59 o 
   2   7   0     6156.44     6030.17    108.63 o 
   3   7   0      810.35     1135.48     83.72 o 
   4   7   0     8102.06     8337.28    170.08 o 
   5   7   0        8.72       50.37     41.06 o 
   6   7   0    22402.30    21722.22    325.73 o 
   7   7   0     2599.69     2681.72    116.63 o 
   8   7   0    22040.27    22209.31    533.26 o 
   9   7   0     1168.41     1167.93    122.77 o 
  10   7   0     1836.24     1685.86    148.48 o 
  11   7   0      177.31       52.18     42.21 o 
  12   7   0       83.45       22.33     56.85 o 
  13   7   0        0.47       18.91     63.41 o 
 -13   8   0      730.53      850.56    279.63 o 
 -12   8   0      475.24      905.99    129.54 o 
 -11   8   0     3453.64     3935.19    465.89 o 
 -10   8   0     3022.25     2913.23    179.08 o 
  -9   8   0     3255.88     3246.11    141.26 o 
  -8   8   0       22.40      -33.18     50.12 o 
  -7   8   0      176.32      213.99     48.61 o 
  -6   8   0     3818.59     3908.48    136.76 o 
  -5   8   0     4097.16     4108.43    104.55 o 
  -4   8   0      973.39     1070.58     45.41 o 
  -3   8   0     8267.75     9058.76    132.68 o 
  -2   8   0    47629.80    47336.17    424.73 o 
  -1   8   0      155.64      118.98     31.69 o 
   0   8   0    55709.65    54398.01    564.48 o 
   1   8   0    11816.20    11984.54    197.85 o 
   2   8   0    25336.26    24790.63    283.29 o 
   3   8   0     5871.61     6015.45    143.03 o 
   4   8   0     1592.31     1914.02    133.96 o 
   5   8   0      269.05      248.91     56.31 o 
   6   8   0       26.36       29.97     35.76 o 
   7   8   0     8875.70     8820.63    206.10 o 
   8   8   0     5465.92     5168.04    201.66 o 
   9   8   0     1628.89     1729.12    144.97 o 
  10   8   0      114.68       80.77     73.83 o 
  11   8   0      139.32       24.35     69.43 o 
  12   8   0     2551.41     2690.44    267.74 o 
 -12   9   0     1935.64     1660.62    271.28 o 
 -11   9   0     4311.82     4904.73    336.47 o 
 -10   9   0     4709.95     5174.81    260.27 o 
  -9   9   0     4955.18     4958.13    172.51 o 
  -8   9   0     3363.67     3813.02    149.44 o 
  -7   9   0     1690.25     1669.38    112.84 o 
  -6   9   0     7141.24     7012.35    159.71 o 
  -5   9   0    12125.48    12444.23    239.56 o 
  -4   9   0     7768.76     7389.83    159.05 o 
  -3   9   0     1035.23      950.39     53.43 o 
  -2   9   0     2764.24     2550.09     70.21 o 
  -1   9   0    23170.11    22835.56    342.22 o 
   0   9   0      101.54      174.47     37.42 o 
   1   9   0    14500.04    14693.81    237.71 o 
   2   9   0    11076.44    10854.97    170.29 o 
   3   9   0     4807.71     4960.28    138.03 o 
   4   9   0     4961.30     5410.54    150.47 o 
   5   9   0     2626.50     2739.97    121.59 o 
   6   9   0      679.20      758.42     83.14 o 
   7   9   0      438.13      386.98     70.75 o 
   8   9   0     3373.07     3505.32    176.59 o 
   9   9   0     7561.86     7328.62    253.70 o 
  10   9   0     2178.59     2521.55    297.73 o 
  11   9   0      398.97      434.13    103.26 o 
  12   9   0     2450.67     2269.89    249.93 o 
 -12  10   0     2886.71     2943.37    366.77 o 
 -11  10   0       67.56      -38.35     70.15 o 
 -10  10   0     4830.48     5115.38    396.30 o 
  -9  10   0      459.93      352.69     82.88 o 
  -8  10   0       20.85      -22.33     52.53 o 
  -7  10   0     1006.50     1124.34    113.48 o 
  -6  10   0    13026.69    12073.28    248.86 o 
  -5  10   0      130.56      191.66     52.46 o 
  -4  10   0    13646.38    13718.01    255.34 o 
  -3  10   0       51.06       89.61     27.19 o 
  -2  10   0     2871.09     3009.45     79.80 o 
  -1  10   0       51.54      122.13     38.10 o 
   0  10   0       11.14      -14.37     27.81 o 
   1  10   0      133.40       78.51     41.90 o 
   2  10   0    14226.50    14023.55    297.41 o 
   3  10   0      598.15      655.82     85.48 o 
   4  10   0    17373.18    17240.05    293.34 o 
   5  10   0     2001.36     2035.11    119.41 o 
   6  10   0     4286.45     4589.95    159.39 o 
   7  10   0     3851.34     4131.27    179.36 o 
   8  10   0     3517.43     3449.62    232.69 o 
   9  10   0     5770.39     6203.36    240.05 o 
  10  10   0     4087.19     4185.56    213.87 o 
  11  10   0     1019.67      837.96    185.37 o 
 -11  11   0     1920.36     2093.71    298.26 o 
 -10  11   0     3542.13     3973.64    406.71 o 
  -9  11   0     1101.55     1082.79    149.11 o 
  -8  11   0      202.42      213.99     89.98 o 
  -7  11   0     1670.68     1715.89    463.94 o 
  -6  11   0     3278.19     3063.48    149.78 o 
  -5  11   0     9780.83     9710.24    261.08 o 
  -4  11   0     8122.12     7943.16    229.89 o 
  -3  11   0      952.28      899.89     95.65 o 
  -2  11   0     4514.12     4333.18    191.72 o 
  -1  11   0     1166.86     1072.51    112.27 o 
   0  11   0      704.82      790.23    126.08 o 
   1  11   0     6363.73     5798.53    231.53 o 
   2  11   0      249.24      278.35     67.34 o 
   3  11   0    29037.54    28955.35    494.08 o 
   4  11   0     1752.63     1732.17    132.62 o 
   5  11   0    14858.94    14728.90    331.49 o 
   6  11   0       54.05       98.26     61.62 o 
   7  11   0      111.52       21.77     34.75 o 
   8  11   0       10.68      -55.02     30.17 o 
   9  11   0     5144.50     4631.88    340.21 o 
  10  11   0      251.00       72.54     48.04 o 
 -10  12   0        1.98      -16.80     95.88 o 
  -9  12   0       38.16       90.23    110.83 o 
  -8  12   0       43.04       73.28     81.84 o 
  -7  12   0     1039.04     1070.65    150.29 o 
  -6  12   0     1357.54     1492.92    127.17 o 
  -5  12   0     6434.23     6260.04    327.48 o 
  -4  12   0      381.76      457.17     75.84 o 
  -3  12   0     7187.98     6968.43    220.66 o 
  -2  12   0     5317.97     4809.19    182.09 o 
  -1  12   0      389.00      279.85     52.94 o 
   0  12   0      682.60      624.51     87.15 o 
   1  12   0     4497.01     4626.63    184.17 o 
   2  12   0      601.19      709.73     95.15 o 
   3  12   0     7594.22     7642.75    391.90 o 
   4  12   0     6999.32     6458.94    218.53 o 
   5  12   0      793.45      831.30    125.22 o 
   6  12   0      753.03      890.48    108.48 o 
   7  12   0     1285.21     1525.00    134.18 o 
   8  12   0     2908.89     3357.63    226.66 o 
   9  12   0     3623.61     3499.23    336.50 o 
  10  12   0     1679.31     1572.24    232.51 o 
 -10  13   0      972.33     1046.91    232.15 o 
  -9  13   0        0.51      159.62     95.40 o 
  -8  13   0     6767.50     6932.92    463.07 o 
  -7  13   0      479.05      400.14    111.92 o 
  -6  13   0     3351.17     3276.33    165.62 o 
  -5  13   0       25.61       37.41     48.54 o 
  -4  13   0     2091.87     2050.32    149.49 o 
  -3  13   0     3107.51     3262.03    173.24 o 
  -2  13   0     2918.37     3227.16    161.70 o 
  -1  13   0    17045.20    16323.75    362.07 o 
   0  13   0     1769.52     1687.06    148.86 o 
   1  13   0     4371.03     4145.01    202.62 o 
   2  13   0     4590.87     5068.77    263.54 o 
   3  13   0     1282.50     1129.36    117.71 o 
   4  13   0      509.00      653.50     94.94 o 
   5  13   0       61.04      103.17     63.61 o 
   6  13   0     3031.74     3329.91    180.13 o 
   7  13   0     1557.39     1681.26    143.21 o 
   8  13   0      142.90      121.15    112.21 o 
   9  13   0      791.55      643.62    136.58 o 
  -9  14   0    10244.32    10489.46    410.54 o 
  -8  14   0       60.88      190.47    103.09 o 
  -7  14   0     7813.58     7398.08    260.53 o 
  -6  14   0      132.18      179.96     64.63 o 
  -5  14   0      995.08      896.42    107.45 o 
  -4  14   0       75.31        4.54     47.56 o 
  -3  14   0      986.36      955.93    109.11 o 
  -2  14   0     1271.11     1179.03    119.24 o 
  -1  14   0      136.34      101.50     53.98 o 
   0  14   0      691.84      631.59     93.03 o 
   1  14   0     7335.22     6894.19    236.06 o 
   2  14   0       79.37       84.80     62.92 o 
   3  14   0      391.81      393.16     98.85 o 
   4  14   0      955.00     1161.08    135.60 o 
   5  14   0     9688.09     9344.91    287.63 o 
   6  14   0      504.87      750.66    109.48 o 
   7  14   0     5377.73     4717.12    317.38 o 
   8  14   0      118.68       80.75     53.89 o 
  -7  15   0       41.51      130.59     78.39 o 
  -6  15   0     2485.41     2163.90    173.37 o 
  -5  15   0       47.11        8.76     54.77 o 
  -4  15   0      774.56      847.49    108.88 o 
  -3  15   0     2702.89     3027.40    198.56 o 
  -2  15   0     1433.74     1402.22    174.72 o 
  -1  15   0     5765.60     5625.46    218.72 o 
   0  15   0     1572.75     1657.47    144.11 o 
   1  15   0     2339.71     2212.52    164.92 o 
   2  15   0     3450.57     3410.13    177.49 o 
   3  15   0      284.23      241.34    111.24 o 
   4  15   0     1298.00     1473.43    141.52 o 
   5  15   0      657.82      440.53    149.05 o 
   6  15   0     9035.03     8881.51    308.44 o 
  -6  16   0      151.52       93.28     94.13 o 
  -5  16   0     4983.62     5340.63    230.16 o 
  -4  16   0      544.21      657.23    103.67 o 
  -3  16   0     4611.92     5160.61    236.63 o 
  -2  16   0     6677.74     6744.02    275.91 o 
  -1  16   0       70.84      156.47     67.24 o 
   0  16   0     5035.50     4829.92    211.91 o 
   1  16   0     2617.09     2531.02    221.11 o 
   2  16   0     3863.84     3832.15    193.57 o 
   3  16   0     1234.01     1366.40    140.93 o 
   4  16   0     1364.48     1484.32    147.66 o 
   5  16   0      478.50      445.81    211.59 o 
  -3  17   0       88.83      145.47     65.62 o 
  -2  17   0     2567.79     2692.92    191.99 o 
  -1  17   0     1440.53     1256.71    138.66 o 
   0  17   0      818.93      940.71    120.65 o 
   1  17   0      349.34      712.15    111.80 o 
   2  17   0     2676.88     2906.51    260.13 o 
  -2 -17   1      555.35      757.07    112.85 o 
  -1 -17   1     1244.81     1501.99    146.11 o 
   0 -17   1      234.64      374.00     88.32 o 
   1 -17   1      148.95       53.01     56.17 o 
   2 -17   1      229.97      328.23     80.21 o 
   3 -17   1     5776.35     6060.97    245.77 o 
   4 -17   1     1306.11     1161.99    157.88 o 
  -5 -16   1      735.00      772.60    118.58 o 
  -4 -16   1      114.27      175.46     81.36 o 
  -3 -16   1     2217.06     2595.89    215.12 o 
  -2 -16   1     4287.35     4229.42    203.51 o 
  -1 -16   1     1620.13     2076.28    227.12 o 
   0 -16   1      569.51      591.68     99.17 o 
   1 -16   1     4856.00     5012.67    213.60 o 
   2 -16   1     2463.90     2876.44    180.72 o 
   3 -16   1     1218.35     1251.41    131.40 o 
   4 -16   1     8567.74     8740.96    288.62 o 
   5 -16   1       24.34      131.95     68.96 o 
   6 -16   1     2809.95     2724.27    192.64 o 
  -7 -15   1     7887.27     7603.36    277.22 o 
  -6 -15   1       10.44       29.29    142.26 o 
  -5 -15   1     7068.52     7073.23    258.90 o 
  -4 -15   1     4463.00     4159.02    197.84 o 
  -3 -15   1      121.88       96.03     67.40 o 
  -2 -15   1     5992.56     6161.36    235.15 o 
  -1 -15   1     2289.05     2503.36    174.58 o 
   0 -15   1     5310.39     5422.55    217.03 o 
   1 -15   1       89.30       75.13     60.33 o 
   2 -15   1     4353.86     4198.35    189.64 o 
   3 -15   1     6575.07     6548.89    238.53 o 
   4 -15   1     1233.56     1507.52    139.18 o 
   5 -15   1      693.30      936.00    118.86 o 
   6 -15   1      474.40      601.01     96.24 o 
   7 -15   1     1579.26     1458.19    141.89 o 
  -8 -14   1     4164.26     3970.55    206.85 o 
  -7 -14   1       30.10      147.36     73.00 o 
  -6 -14   1    12007.01    12686.23    534.21 o 
  -5 -14   1       89.62       13.59     96.39 o 
  -4 -14   1     2123.70     1814.24    148.63 o 
  -3 -14   1      397.49      360.71     80.10 o 
  -2 -14   1     1790.27     1584.45    136.58 o 
  -1 -14   1     1313.95     1222.44    122.61 o 
   0 -14   1     6069.88     6196.31    221.96 o 
   1 -14   1      981.04      770.64     98.27 o 
   2 -14   1     1874.13     1789.59    141.52 o 
   3 -14   1      171.67       31.34     49.27 o 
   4 -14   1      231.04      186.61    109.07 o 
   5 -14   1     2321.01     2327.09    162.86 o 
   6 -14   1     3595.73     3345.21    238.90 o 
   7 -14   1       11.81      116.15     60.98 o 
   8 -14   1    15281.70    15336.20    493.99 o 
   9 -14   1      193.04      382.09    125.36 o 
  -9 -13   1      302.82      314.22     81.74 o 
  -8 -13   1     1795.17     1890.45    159.84 o 
  -7 -13   1      432.29      360.49     70.10 o 
  -6 -13   1      108.02       35.45     81.43 o 
  -5 -13   1     2399.90     2498.63    167.36 o 
  -4 -13   1        7.68       -7.48     53.15 o 
  -3 -13   1      422.53      348.80     76.38 o 
  -2 -13   1      610.12      652.07    128.50 o 
  -1 -13   1     5106.84     5316.39    197.33 o 
   0 -13   1    24011.83    23640.97    593.62 o 
   1 -13   1        0.11      -39.22     50.81 o 
   2 -13   1     5219.31     5548.87    201.05 o 
   3 -13   1     1136.45      943.04    102.67 o 
   4 -13   1       81.89      117.60     55.44 o 
   5 -13   1      236.30      145.29     57.70 o 
   6 -13   1      327.87      346.03     93.78 o 
   7 -13   1     4580.05     4427.36    350.03 o 
   8 -13   1      185.30      126.14     82.52 o 
   9 -13   1     6432.13     6697.79    501.40 o 
  10 -13   1      227.17       95.23    126.01 o 
 -10 -12   1     4120.68     4159.20    204.93 o 
  -9 -12   1     2811.01     2646.90    183.57 o 
  -8 -12   1     4309.61     4237.63    194.81 o 
  -7 -12   1      512.72      453.05     72.74 o 
  -6 -12   1     1611.83     1365.20    146.43 o 
  -5 -12   1     8265.52     8406.78    252.23 o 
  -4 -12   1     4254.07     4248.89    178.74 o 
  -3 -12   1      587.86      527.97     85.64 o 
  -2 -12   1     6483.65     5936.77    229.11 o 
  -1 -12   1    16558.68    15606.81    339.08 o 
   0 -12   1      807.47      887.57    107.91 o 
   1 -12   1    22992.21    21777.71    344.91 o 
   2 -12   1     1564.94     1401.01    121.17 o 
   3 -12   1     1854.81     1774.46    131.51 o 
   4 -12   1     4984.40     4815.01    183.33 o 
   5 -12   1     2577.39     2360.39    142.63 o 
   6 -12   1      508.37      561.79     83.92 o 
   7 -12   1       57.39       -0.61     67.26 o 
   8 -12   1       59.80       15.89     71.81 o 
   9 -12   1      229.00      243.02     96.89 o 
  10 -12   1      275.79      126.96    125.03 o 
 -10 -11   1     3208.59     3153.55    182.20 o 
  -9 -11   1      304.53      180.85     72.28 o 
  -8 -11   1     3511.89     3760.32    162.72 o 
  -7 -11   1      559.44      441.83     66.31 o 
  -6 -11   1     3552.99     3770.86    148.11 o 
  -5 -11   1     1242.50     1343.61    120.45 o 
  -4 -11   1    14306.09    13769.45    312.13 o 
  -3 -11   1     2218.03     2054.61    151.98 o 
  -2 -11   1     4088.37     4169.90    163.89 o 
  -1 -11   1     1677.97     1401.45    112.97 o 
   0 -11   1      224.50      106.96     53.84 o 
   1 -11   1      358.66      390.34     56.99 o 
   2 -11   1        7.72       -2.86     38.25 o 
   3 -11   1      331.08      379.59     69.34 o 
   4 -11   1     3035.85     3312.17    170.50 o 
   5 -11   1     4680.96     4352.65    170.46 o 
   6 -11   1     8404.31     8193.96    403.56 o 
   7 -11   1     3069.43     2658.74    193.06 o 
   8 -11   1      226.70      248.74     93.44 o 
   9 -11   1     2053.74     2360.46    361.93 o 
  10 -11   1     3688.33     4375.33    369.37 o 
  11 -11   1     2975.77     3181.30    371.42 o 
 -11 -10   1     2267.68     2483.12    165.87 o 
 -10 -10   1     4761.20     5211.24    219.84 o 
  -9 -10   1     4900.18     5054.16    185.34 o 
  -8 -10   1     1516.76     1528.66    119.60 o 
  -7 -10   1       67.08       89.55     42.72 o 
  -6 -10   1      160.73      170.30     60.34 o 
  -5 -10   1    13361.35    13271.92    323.97 o 
  -4 -10   1      380.18      325.93     61.74 o 
  -3 -10   1    33413.64    32978.29    440.10 o 
  -2 -10   1        1.90       20.83     44.51 o 
  -1 -10   1     1626.05     1663.61     92.81 o 
   0 -10   1       45.26       83.21     41.67 o 
   1 -10   1      155.30      176.37     45.49 o 
   2 -10   1      681.57      699.23     44.58 o 
   3 -10   1     7249.94     7418.10    124.00 o 
   4 -10   1      731.72      842.06     75.25 o 
   5 -10   1    22235.69    22136.93    348.21 o 
   6 -10   1       46.06       62.99     47.13 o 
   7 -10   1     1976.92     2018.93    142.14 o 
   8 -10   1      173.63      133.37     78.82 o 
   9 -10   1     6007.81     5730.60    215.60 o 
  10 -10   1      234.59      378.19    107.86 o 
  11 -10   1     6352.61     7018.49    313.22 o 
  12 -10   1      235.34      410.51    163.54 o 
 -12  -9   1      487.85      464.66     90.25 o 
 -11  -9   1     8020.53     8005.27    361.16 o 
 -10  -9   1     5962.48     5588.22    198.11 o 
  -9  -9   1     5139.78     4944.14    179.49 o 
  -8  -9   1     1162.07     1325.71    105.85 o 
  -7  -9   1     2300.88     2354.23    108.98 o 
  -6  -9   1      264.42      229.01     69.51 o 
  -5  -9   1     3885.50     3511.19    129.81 o 
  -4  -9   1     9878.04     9737.65    203.01 o 
  -3  -9   1     9031.62     8978.18    154.66 o 
  -2  -9   1      228.89      282.09     41.63 o 
  -1  -9   1     1697.65     1608.34    106.10 o 
   0  -9   1     8710.89     8939.21    184.77 o 
   1  -9   1       21.53       20.10     28.23 o 
   2  -9   1      287.27      231.20     28.48 o 
   3  -9   1     9538.50     9768.83    139.79 o 
   4  -9   1    16792.32    16948.58    211.20 o 
   5  -9   1     9563.78     9192.00    170.33 o 
   6  -9   1     5607.95     5586.50    184.68 o 
   7  -9   1     2878.13     2927.86    132.57 o 
   8  -9   1      277.69      466.86     71.68 o 
   9  -9   1     1225.65     1354.92    112.14 o 
  10  -9   1     9160.59     8238.60    271.14 o 
  11  -9   1     2956.85     2959.65    232.17 o 
  12  -9   1     2665.91     2518.95    223.86 o 
 -12  -8   1     2116.22     2276.82    189.31 o 
 -11  -8   1      157.29       98.79     78.83 o 
 -10  -8   1      796.59     1094.01    107.33 o 
  -9  -8   1     4270.89     4338.29    162.38 o 
  -8  -8   1     3689.87     4113.83    152.10 o 
  -7  -8   1      643.16      837.91     72.00 o 
  -6  -8   1     5605.73     5443.14    138.22 o 
  -5  -8   1      145.20       82.00     47.31 o 
  -4  -8   1       20.13        3.28     36.52 o 
  -3  -8   1     2492.30     2663.34     80.14 o 
  -2  -8   1    25271.78    24556.71    331.25 o 
  -1  -8   1    14698.06    15130.76    225.86 o 
   0  -8   1      100.79       63.33     24.86 o 
   1  -8   1    15970.10    15845.62    314.65 o 
   2  -8   1     9502.35     9786.18    132.22 o 
   3  -8   1     9390.78     9341.62    130.27 o 
   4  -8   1    14843.08    13818.35    183.24 o 
   5  -8   1     1222.38     1260.29     67.98 o 
   6  -8   1     1711.37     1647.25     98.37 o 
   7  -8   1     1099.63     1127.54     67.33 o 
   8  -8   1      664.21      576.79     79.38 o 
   9  -8   1     4843.46     4835.13    165.68 o 
  10  -8   1     6291.14     6408.25    236.63 o 
  11  -8   1     1996.15     2043.19    167.20 o 
  12  -8   1     6030.68     6550.77    428.47 o 
  13  -8   1      891.37      959.75    215.99 o 
 -13  -7   1       51.27      165.86     82.77 o 
 -12  -7   1       98.51      170.10     70.97 o 
 -11  -7   1       16.22      -91.63     45.82 o 
 -10  -7   1       13.11        9.28     42.70 o 
  -9  -7   1     3940.39     4360.08    172.83 o 
  -8  -7   1       16.59       65.91     47.05 o 
  -7  -7   1    30751.96    30175.01    499.79 o 
  -6  -7   1      740.96      672.20     60.83 o 
  -5  -7   1    15944.56    16303.70    259.80 o 
  -4  -7   1      331.53      317.65     48.07 o 
  -3  -7   1     2953.05     2795.69     95.78 o 
  -2  -7   1    20239.55    21965.93    247.44 o 
  -1  -7   1     9003.45     9330.74    157.71 o 
   0  -7   1    24776.91    25327.06    334.30 o 
   1  -7   1       92.21       77.81     26.22 o 
   2  -7   1    22453.73    23285.36    232.81 o 
   3  -7   1     1887.39     1847.94     46.97 o 
   4  -7   1      968.48     1028.66     55.42 o 
   5  -7   1     1937.78     2136.16     61.26 o 
   6  -7   1        0.41      -26.16     28.30 o 
   7  -7   1     9422.60     9485.81    174.27 o 
   8  -7   1      105.72      122.68     37.32 o 
   9  -7   1     2414.97     2605.57    167.94 o 
  10  -7   1     2958.08     3434.73    179.38 o 
  11  -7   1      427.37      341.96    120.91 o 
  12  -7   1     1194.04     1238.87    234.36 o 
  13  -7   1      604.97      482.02    237.48 o 
 -13  -6   1     2564.78     2612.27    204.62 o 
 -12  -6   1      673.04      643.54    151.91 o 
 -11  -6   1     1195.72     1154.93    130.80 o 
 -10  -6   1      312.35      283.95     64.17 o 
  -9  -6   1       15.01       -3.03     37.93 o 
  -8  -6   1    12494.28    12420.38    300.31 o 
  -7  -6   1       92.84       89.82     36.05 o 
  -6  -6   1    32999.31    32345.15    422.93 o 
  -5  -6   1      148.54      147.35     33.17 o 
  -4  -6   1     4769.94     4544.58    116.20 o 
  -3  -6   1     7676.61     9116.45    150.07 o 
  -2  -6   1    31945.80    34318.69    311.35 o 
  -1  -6   1      320.55      566.93     41.98 o 
   0  -6   1     1228.26     1408.08     50.97 o 
   1  -6   1       93.25       51.03     23.86 o 
   2  -6   1    26846.15    27719.63    257.83 o 
   3  -6   1     7553.29     7592.24     98.20 o 
   4  -6   1      206.86      273.89     29.54 o 
   5  -6   1      972.91      963.42     47.94 o 
   6  -6   1    32918.52    31748.30    327.01 o 
   7  -6   1       58.48      -33.67     46.99 o 
   8  -6   1    27153.94    26482.67    403.06 o 
   9  -6   1      474.41      438.62     65.16 o 
  10  -6   1     4987.53     4982.79    162.73 o 
  11  -6   1        0.65      -98.13    139.22 o 
  12  -6   1       96.55       76.27     78.67 o 
  13  -6   1     1252.96     1537.92    265.97 o 
 -13  -5   1     2911.69     2474.49    194.82 o 
 -12  -5   1     1599.66     1496.00    148.16 o 
 -11  -5   1    11756.24    11631.69    375.87 o 
 -10  -5   1      159.01      101.10     65.81 o 
  -9  -5   1     1467.71     1255.83     98.94 o 
  -8  -5   1       58.57       51.19     49.86 o 
  -7  -5   1    10592.21    10077.85    145.92 o 
  -6  -5   1       32.60       80.22     29.94 o 
  -5  -5   1      181.13      125.19     30.06 o 
  -4  -5   1     3259.78     3528.84     95.91 o 
  -3  -5   1    25143.75    26195.01    285.00 o 
  -2  -5   1     3408.30     3407.71     62.01 o 
  -1  -5   1     6174.47     6445.11    108.51 o 
   0  -5   1     5171.97     5266.63     95.42 o 
   1  -5   1     2405.91     1897.58     54.88 o 
   2  -5   1     4476.33     4193.42     67.81 o 
   3  -5   1    17025.51    16903.05    164.99 o 
   4  -5   1     8457.89     8186.65    116.47 o 
   5  -5   1      519.37      544.00     41.64 o 
   6  -5   1      305.73      239.03     33.78 o 
   7  -5   1    30763.16    30210.77    351.44 o 
   8  -5   1       92.14      208.65     41.42 o 
   9  -5   1    14582.95    14486.01    271.72 o 
  10  -5   1      105.48      156.58     51.63 o 
  11  -5   1      262.58      244.01     59.80 o 
  12  -5   1     2222.30     2070.31    187.64 o 
  13  -5   1      890.91      646.45    219.70 o 
  14  -5   1      921.28      939.50    339.39 o 
 -13  -4   1        1.53       22.46    114.88 o 
 -12  -4   1     7970.82     7703.78    335.93 o 
 -11  -4   1      665.37      548.38    127.39 o 
 -10  -4   1     8181.16     7967.96    308.42 o 
  -9  -4   1     4392.06     4222.65    500.55 o 
  -8  -4   1      495.01      493.25    137.78 o 
  -7  -4   1      364.78      340.47     51.63 o 
  -6  -4   1     5829.49     5897.68    103.26 o 
  -5  -4   1    10467.76    10558.17    157.54 o 
  -4  -4   1    28426.21    30730.17    325.47 o 
  -3  -4   1       12.07        5.58     16.81 o 
  -2  -4   1    33594.29    35116.60    273.75 o 
  -1  -4   1    10029.57    11250.31    144.49 o 
   0  -4   1     9600.67     9063.94    117.39 o 
   1  -4   1    40968.51    41168.52    373.87 o 
   2  -4   1    37074.63    37390.45    343.14 o 
   3  -4   1     6126.73     6054.44     81.16 o 
   4  -4   1    39752.40    40681.22    436.59 o 
   5  -4   1      515.93      610.50     40.15 o 
   6  -4   1      311.48      362.90     35.98 o 
   7  -4   1      250.91      374.35     41.19 o 
   8  -4   1     1324.17     1472.82     75.50 o 
   9  -4   1       37.14       43.85     34.20 o 
  10  -4   1      711.65      693.26     76.59 o 
  11  -4   1       13.22      -28.21     48.92 o 
  12  -4   1    10710.96    10055.77    250.31 o 
  13  -4   1     1874.53     1955.87    227.98 o 
  14  -4   1      719.27      646.35    156.83 o 
 -14  -3   1       28.81      -20.45     82.74 o 
 -13  -3   1      164.47       69.86     87.62 o 
 -12  -3   1     1862.91     1485.23    180.47 o 
 -11  -3   1     1534.33     1577.96    177.59 o 
 -10  -3   1     5279.68     4936.43    587.59 o 
  -9  -3   1      123.28      146.95     43.97 o 
  -8  -3   1     9038.46     8753.57    152.43 o 
  -7  -3   1     1880.39     1944.94     60.06 o 
  -6  -3   1    20528.67    20808.23    202.12 o 
  -5  -3   1      567.34      404.64     30.03 o 
  -4  -3   1    39158.18    38620.78    341.15 o 
  -3  -3   1     7250.95     7475.12     87.68 o 
  -2  -3   1     4393.02     4930.21     81.56 o 
  -1  -3   1    14279.00    14555.00    209.45 o 
   0  -3   1      334.40      395.32     20.72 o 
   1  -3   1    10470.42    10305.61    106.82 o 
   2  -3   1    26682.42    26445.55    228.53 o 
   3  -3   1    17198.58    16588.54    167.91 o 
   4  -3   1    23288.67    22973.42    252.15 o 
   5  -3   1     6630.02     6295.60    113.96 o 
   6  -3   1     9704.95     9696.63    153.20 o 
   7  -3   1       17.33        7.01     30.39 o 
   8  -3   1      745.99      896.42     58.63 o 
   9  -3   1     8395.05     8023.56    233.92 o 
  10  -3   1      929.15      902.74    109.04 o 
  11  -3   1     9572.15     9692.59    278.44 o 
  12  -3   1      407.47      505.09     75.32 o 
  13  -3   1     6651.70     6637.52    339.03 o 
  14  -3   1     1848.72     1490.61    208.77 o 
 -14  -2   1      408.91      120.38    155.39 o 
 -13  -2   1      489.51      536.31    141.79 o 
 -12  -2   1     1024.93     1197.15    199.18 o 
 -11  -2   1     2493.24     2739.52    125.77 o 
 -10  -2   1     5495.94     5330.70    164.93 o 
  -9  -2   1    17109.11    15952.07    296.25 o 
  -8  -2   1    22091.34    22242.84    354.86 o 
  -7  -2   1       99.37       52.04     50.47 o 
  -6  -2   1    10548.03    10935.06    163.03 o 
  -5  -2   1    20095.92    20320.29    183.01 o 
  -4  -2   1     1714.15     1650.93     33.52 o 
  -3  -2   1     3614.86     3110.51     55.10 o 
  -2  -2   1     4069.16     4183.87     54.71 o 
  -1  -2   1    10717.61    11269.06    131.88 o 
   0  -2   1       88.77      -20.34     10.17 o 
   1  -2   1     4099.49     5004.56     57.94 o 
   2  -2   1     2344.24     2912.20     70.62 o 
   3  -2   1     5790.43     5295.37     99.32 o 
   4  -2   1      442.74      487.43     36.01 o 
   5  -2   1    45006.81    43711.05    870.06 o 
   6  -2   1     2920.27     2932.30     83.84 o 
   7  -2   1     5161.27     5049.54    130.56 o 
   8  -2   1     1455.48     1639.16     88.78 o 
   9  -2   1    12030.61    11700.70    321.77 o 
  10  -2   1      232.81      219.83     72.48 o 
  11  -2   1     2210.87     2382.89    158.93 o 
  12  -2   1     4826.20     4410.12    195.94 o 
  13  -2   1      164.60      117.33     93.24 o 
  14  -2   1      670.97      640.12    150.47 o 
 -14  -1   1     6772.78     5506.91    739.28 o 
 -13  -1   1      669.69      784.28    230.38 o 
 -12  -1   1      328.56      196.93    104.43 o 
 -11  -1   1     4515.69     4245.14    162.64 o 
 -10  -1   1     5331.24     5008.12    171.15 o 
  -9  -1   1     5282.35     5439.52    193.38 o 
  -8  -1   1     1926.64     1887.87    105.77 o 
  -7  -1   1    14533.36    14747.05    262.45 o 
  -6  -1   1     1040.41     1029.50     69.64 o 
  -5  -1   1    10924.07    10771.24    156.34 o 
  -4  -1   1     7354.28     7114.30     91.51 o 
  -3  -1   1     1804.99     1727.47     31.46 o 
  -2  -1   1     1679.14     1773.60     28.39 o 
  -1  -1   1      935.54     1074.15     52.40 o 
   1  -1   1      648.20      567.18     23.67 o 
   2  -1   1     1969.29     1833.24     52.47 o 
   3  -1   1      709.48      679.65     58.46 o 
   4  -1   1    34983.60    34634.89    335.04 o 
   5  -1   1    10082.87     9490.47    116.75 o 
   6  -1   1    15393.63    15399.43    220.91 o 
   7  -1   1    16781.68    16759.29    244.49 o 
   8  -1   1     8353.05     7984.36    163.59 o 
   9  -1   1     9991.90     9076.55    238.59 o 
  10  -1   1     7440.04     7132.00    281.38 o 
  11  -1   1     1471.61     1979.41    202.12 o 
  12  -1   1      617.80      628.30     98.53 o 
  13  -1   1       32.40      507.81    256.30 o 
  14  -1   1       40.89      -11.30     79.38 o 
 -14   0   1      198.76       11.70     68.77 o 
 -13   0   1     3274.01     2530.52   1045.23 o 
 -12   0   1        1.53      -42.26     52.40 o 
 -11   0   1       71.76       16.76     46.95 o 
 -10   0   1       80.28       46.87    136.68 o 
  -9   0   1     1880.20     2010.19    118.97 o 
  -8   0   1       68.26       79.27     32.72 o 
  -7   0   1     4608.97     4954.70    105.76 o 
  -6   0   1        4.25      135.68     31.36 o 
  -5   0   1     2684.33     2525.18     76.39 o 
  -4   0   1      124.26      148.44     27.37 o 
  -3   0   1     1748.87     1696.29     45.89 o 
  -2   0   1     1006.35      984.60     21.01 o 
  -1   0   1   141990.84   137646.69   1895.65 o 
   0   0   1        4.37       -3.56      1.78 o 
   1   0   1   116572.67   119619.20   1283.50 o 
   2   0   1     1236.98     1175.55     27.84 o 
   3   0   1     2017.54     1990.16    146.19 o 
   4   0   1     1942.23     1853.91     53.77 o 
   5   0   1     3136.50     3393.46     74.94 o 
   6   0   1     4369.78     3917.42     95.07 o 
   7   0   1      971.57     1020.95    115.52 o 
   8   0   1    11612.11    11046.91    227.30 o 
   9   0   1     7827.46     7095.62    246.62 o 
  10   0   1     4871.81     4402.04    172.48 o 
  11   0   1      447.09      318.74     74.14 o 
  12   0   1      568.78      534.00     90.57 o 
  13   0   1     3864.14     3632.70    261.18 o 
  14   0   1     1129.59     1334.90    200.43 o 
 -14   1   1      199.37      298.90    194.79 o 
 -13   1   1       91.92      -21.60     55.19 o 
 -12   1   1      157.33      141.56     56.21 o 
 -11   1   1       27.38       12.97     49.81 o 
 -10   1   1     7294.42     7223.06    261.42 o 
  -8   1   1     3837.15     3582.67    171.74 o 
  -7   1   1    64717.34    62675.54   1644.51 o 
  -6   1   1     1418.63     1388.07    112.32 o 
  -5   1   1     6033.97     6548.23     90.31 o 
  -4   1   1     9153.71     9401.24    113.76 o 
  -3   1   1        3.33       19.90     20.93 o 
  -2   1   1     1675.27     2052.38     46.92 o 
  -1   1   1     3153.32     2997.14     34.28 o 
   1   1   1     6519.15     6431.45    145.77 o 
   2   1   1    11612.12    11816.78    120.85 o 
   3   1   1      905.20      882.45     36.11 o 
   4   1   1     1026.35     1121.28     49.60 o 
   5   1   1    16960.63    17183.98    206.04 o 
   6   1   1     1900.16     1676.96     68.01 o 
   7   1   1    13627.92    14152.88    272.10 o 
   8   1   1     1363.72     1545.76    101.24 o 
   9   1   1     2379.41     2666.52    128.73 o 
  10   1   1     4352.91     3948.96    263.23 o 
  11   1   1      129.14       63.20     55.50 o 
  12   1   1     2322.30     2435.46    176.53 o 
  13   1   1      322.93      383.92    119.33 o 
  14   1   1     8769.05     8450.72    393.59 o 
 -14   2   1       55.77       -2.91     56.50 o 
 -13   2   1     1546.04     1176.73    325.08 o 
 -12   2   1     1125.82     1011.79    142.46 o 
 -11   2   1     1736.94     1645.53    208.35 o 
 -10   2   1      651.65      390.04    140.37 o 
  -9   2   1     3842.82     3480.01    194.88 o 
  -8   2   1    20071.75    20067.62    327.65 o 
  -7   2   1       39.41       73.06     28.20 o 
  -6   2   1    26427.41    25839.41    364.52 o 
  -5   2   1     7630.17     7386.12    203.17 o 
  -4   2   1     1369.18     1281.86     43.60 o 
  -3   2   1    18382.89    17423.63    159.11 o 
  -2   2   1       10.16       -1.57     10.98 o 
  -1   2   1     1156.53     1263.07     27.27 o 
   0   2   1      916.17      938.62     27.86 o 
   1   2   1     4261.85     4165.40     92.75 o 
   2   2   1     3204.50     3891.59     70.05 o 
   3   2   1      673.09     1203.14     38.34 o 
   4   2   1      111.91       28.39     13.90 o 
   5   2   1     5364.33     5177.73    118.84 o 
   6   2   1    24729.42    24763.93    240.90 o 
   7   2   1     2162.50     2692.41     88.68 o 
   8   2   1    23506.79    22509.64    309.15 o 
   9   2   1     2918.89     2929.85    129.25 o 
  10   2   1     3299.18     3077.51    138.18 o 
  11   2   1      391.29      468.30     74.79 o 
  12   2   1      462.68      561.24     80.09 o 
  13   2   1     1760.45     1967.00    218.26 o 
  14   2   1      618.59      670.71    188.88 o 
 -14   3   1      117.55       89.72     67.28 o 
 -12   3   1     1732.94     1797.30    141.32 o 
 -11   3   1     4408.48     4615.89    183.98 o 
 -10   3   1       10.20        4.95     26.96 o 
  -9   3   1      844.68      973.85     97.77 o 
  -8   3   1      378.83      216.79     75.80 o 
  -7   3   1     3930.25     3904.25    123.54 o 
  -6   3   1     2429.05     3262.43    104.25 o 
  -5   3   1     3630.68     3609.73     83.47 o 
  -4   3   1     6001.90     5776.65     97.56 o 
  -3   3   1    47154.96    48269.30    370.96 o 
  -2   3   1    26803.76    28262.19    244.60 o 
  -1   3   1    14087.75    13910.47    207.44 o 
   0   3   1     6818.98     6395.65    105.91 o 
   1   3   1    14764.58    14957.25    202.18 o 
   2   3   1    23696.56    24929.87    237.29 o 
   3   3   1    32233.19    33917.61    319.50 o 
   4   3   1    19957.97    19228.11    211.18 o 
   5   3   1     2027.50     1988.79     48.44 o 
   6   3   1    10698.07    10271.03    129.88 o 
   7   3   1    20224.18    20176.54    214.83 o 
   8   3   1     3091.11     3328.22    155.43 o 
   9   3   1     3907.68     3907.22    137.42 o 
  10   3   1     2971.42     3191.57    129.75 o 
  11   3   1       51.96      144.54     52.17 o 
  12   3   1      577.58      518.08     88.38 o 
  13   3   1       30.35      -53.75     68.87 o 
  14   3   1       69.04       25.78     69.80 o 
 -14   4   1      920.70     1190.78    349.70 o 
 -13   4   1      148.36        0.76    102.34 o 
 -12   4   1    11414.35    11186.90    300.92 o 
 -11   4   1     2165.13     2217.79    139.90 o 
 -10   4   1     2664.67     3016.88    148.11 o 
  -9   4   1      535.91      543.75     77.09 o 
  -8   4   1        3.58       36.07     28.20 o 
  -7   4   1      516.09      495.05     53.65 o 
  -6   4   1      810.05     1011.74     63.44 o 
  -5   4   1     1655.83     1457.61     64.12 o 
  -4   4   1    41478.87    42492.07    411.16 o 
  -3   4   1      457.92      629.70     29.37 o 
  -2   4   1    22441.26    22599.29    231.89 o 
  -1   4   1    11384.96    10248.70    179.29 o 
   0   4   1       30.77      -36.59     18.29 o 
   1   4   1     3025.89     3086.69     70.74 o 
   2   4   1    24276.50    24094.52    233.53 o 
   3   4   1     9207.45     9611.07    112.35 o 
   4   4   1    24718.79    25422.04    216.98 o 
   5   4   1     4003.03     4015.00     73.53 o 
   6   4   1        4.40       14.78     18.65 o 
   7   4   1        8.15       24.04     22.85 o 
   8   4   1      753.44      813.44     54.65 o 
   9   4   1      312.11      323.73     46.14 o 
  10   4   1     8823.78     8827.33    199.58 o 
  11   4   1     1407.19     1456.55    159.56 o 
  12   4   1     9381.45     9494.95    317.11 o 
  13   4   1     1381.99     1467.33    155.51 o 
 -13   5   1     1776.63     1380.28    338.20 o 
 -12   5   1     5118.59     5110.94    380.37 o 
 -11   5   1     1788.82     1773.52    135.97 o 
 -10   5   1     9270.04     9171.17    270.47 o 
  -9   5   1     2413.83     2454.47    132.63 o 
  -8   5   1     2437.30     2303.19     99.33 o 
  -7   5   1     5337.50     5419.04    137.00 o 
  -6   5   1     1596.33     1684.68     69.79 o 
  -5   5   1      460.95      587.77     44.93 o 
  -4   5   1    28645.21    29604.04    285.45 o 
  -3   5   1    40333.62    41458.49    363.92 o 
  -2   5   1    10616.20    10428.23    162.59 o 
  -1   5   1     8081.76     8000.42    243.85 o 
   0   5   1     1541.27     1281.05    113.96 o 
   1   5   1    18357.27    17584.22    212.59 o 
   2   5   1    11396.00    10440.93    121.31 o 
   3   5   1    36222.59    35925.36    412.22 o 
   4   5   1    19291.04    18929.24    262.61 o 
   5   5   1     5218.77     4713.34    117.03 o 
   6   5   1     1271.83     1233.57     55.90 o 
   7   5   1     1072.71      976.73     57.36 o 
   8   5   1      162.68      308.66     63.62 o 
   9   5   1     4470.35     4198.58    152.03 o 
  10   5   1     2335.73     2484.47    169.75 o 
  11   5   1    14610.07    14955.41    372.79 o 
  12   5   1       11.26      -51.48     57.07 o 
  13   5   1     5353.93     5172.34    245.94 o 
 -13   6   1       22.76       95.26    106.16 o 
 -12   6   1        5.24       30.39     45.43 o 
 -11   6   1     5680.40     5597.08    274.00 o 
 -10   6   1     4357.31     4288.39    171.96 o 
  -9   6   1     2319.78     2325.88    130.39 o 
  -8   6   1    25149.71    25083.65    359.08 o 
  -7   6   1        3.28      -12.45     28.28 o 
  -6   6   1    17812.01    17866.86    262.73 o 
  -5   6   1     2803.27     2948.78     87.69 o 
  -4   6   1     1194.30     1303.20     61.74 o 
  -3   6   1     8841.34     9005.31    134.75 o 
  -2   6   1     1999.84     1822.97     56.52 o 
  -1   6   1      663.85      757.74     49.45 o 
   0   6   1     4267.69     3973.73    160.17 o 
   1   6   1       80.40       61.57     20.83 o 
   2   6   1       62.63      157.36     24.26 o 
   3   6   1    37175.46    37752.41    439.67 o 
   4   6   1     1173.31     1230.95     74.03 o 
   5   6   1     8174.80     8319.03    333.33 o 
   6   6   1    11422.27    11359.83    192.71 o 
   7   6   1       88.16       46.19     34.10 o 
   8   6   1     5433.59     5379.39    167.54 o 
   9   6   1      372.09      390.26    122.84 o 
  10   6   1     3654.99     3964.20    163.07 o 
  11   6   1     2526.85     2802.93    193.92 o 
  12   6   1     2861.82     2704.39    197.22 o 
  13   6   1      676.65      499.01    114.38 o 
 -13   7   1      143.78       45.29     76.57 o 
 -12   7   1      319.87      261.35     86.84 o 
 -11   7   1      165.71       80.96     91.91 o 
 -10   7   1     4465.41     4540.25    247.88 o 
  -9   7   1     2139.58     1804.45    202.65 o 
  -8   7   1     3928.30     3847.82    130.34 o 
  -7   7   1    13331.39    13128.30    232.96 o 
  -6   7   1     1088.31     1164.61     65.51 o 
  -5   7   1     6081.84     6040.46    130.52 o 
  -4   7   1     1382.04     1422.79     55.10 o 
  -3   7   1       33.73       25.70     24.24 o 
  -2   7   1     8044.16     7298.19    166.38 o 
  -1   7   1     1189.10     1351.26     70.70 o 
   0   7   1    12174.81    11762.06    198.68 o 
   1   7   1     2550.94     2601.36     67.81 o 
   2   7   1      237.54      325.64     45.14 o 
   3   7   1      477.66      589.36     55.98 o 
   4   7   1     6732.75     7052.63    157.57 o 
   5   7   1    13702.07    13490.98    286.97 o 
   6   7   1      897.49     1079.00     73.39 o 
   7   7   1    28015.58    27258.67    351.79 o 
   8   7   1     7999.55     8580.71    309.46 o 
   9   7   1     5298.48     5441.70    198.35 o 
  10   7   1     2627.30     2698.70    154.78 o 
  11   7   1       38.94       26.32     49.94 o 
  12   7   1       36.61      -90.70     70.82 o 
 -13   8   1     2978.27     2964.57    782.02 o 
 -12   8   1     1164.40      998.74    129.39 o 
 -11   8   1      678.91      448.80     98.20 o 
 -10   8   1      523.10      666.56    104.86 o 
  -9   8   1     3460.34     3573.86    144.16 o 
  -8   8   1     1176.34     1353.16    105.94 o 
  -7   8   1     2458.35     2486.79     99.25 o 
  -6   8   1       35.26       11.34     41.11 o 
  -5   8   1       25.35        1.61     27.87 o 
  -4   8   1     2833.92     2759.78     68.38 o 
  -3   8   1    12651.15    12154.81    162.81 o 
  -2   8   1      329.27      366.01     36.21 o 
  -1   8   1    88730.77    85893.59    837.82 o 
   0   8   1      102.35      155.74     35.58 o 
   1   8   1    41148.20    41811.69    415.84 o 
   2   8   1     3699.80     3792.90    113.34 o 
   3   8   1        5.89       62.51     40.21 o 
   4   8   1     3428.07     3071.68    115.93 o 
   5   8   1      882.33     1164.96    109.94 o 
   6   8   1     5717.72     5400.58    140.32 o 
   7   8   1     2423.55     2321.55    120.42 o 
   8   8   1     3399.13     3656.41    159.76 o 
   9   8   1     2145.05     2155.43    136.48 o 
  10   8   1       54.33       -1.28     44.65 o 
  11   8   1        0.07      104.68     54.35 o 
  12   8   1       10.25       13.47     64.88 o 
 -12   9   1      303.82      197.66    131.81 o 
 -11   9   1     2107.31     2211.61    346.34 o 
 -10   9   1     6801.06     7062.03    355.48 o 
  -9   9   1     9680.08     9288.36    263.99 o 
  -8   9   1      146.01      174.88     68.36 o 
  -7   9   1    10897.58    11269.03    282.31 o 
  -6   9   1     4719.48     4700.46    150.00 o 
  -5   9   1     9666.12     9369.70    223.38 o 
  -4   9   1     2878.63     3022.76     88.06 o 
  -3   9   1     4017.05     3850.04    100.32 o 
  -2   9   1    12370.13    12290.94    167.06 o 
  -1   9   1     1914.32     1750.42     76.84 o 
   0   9   1    22433.79    21610.95    284.50 o 
   1   9   1      512.82      563.95     43.00 o 
   2   9   1     5560.75     5511.64    139.95 o 
   3   9   1     2926.39     3030.70    190.31 o 
   4   9   1     3983.77     3977.50    134.98 o 
   5   9   1      440.83      496.19     79.18 o 
   6   9   1        0.03      -12.79     69.38 o 
   7   9   1     1326.71     1478.62     95.77 o 
   8   9   1     5934.89     6081.98    190.07 o 
   9   9   1     3471.10     3429.94    159.30 o 
  10   9   1     4393.02     4219.19    176.78 o 
  11   9   1     1608.79     1566.67    133.14 o 
  12   9   1     2641.76     2883.60    184.83 o 
 -12  10   1      617.67      477.85    177.01 o 
 -11  10   1     3698.61     4266.42    250.97 o 
 -10  10   1      241.27      175.58    146.14 o 
  -9  10   1     3650.97     3589.95    176.72 o 
  -8  10   1     6407.98     5872.36    213.74 o 
  -7  10   1     3893.53     3406.46    217.20 o 
  -6  10   1     3092.08     2891.92    126.12 o 
  -5  10   1    19210.83    19082.85    321.75 o 
  -4  10   1       87.57       61.23     44.36 o 
  -3  10   1     1140.04     1013.47     59.03 o 
  -2  10   1      212.01      227.77     32.88 o 
  -1  10   1      554.40      648.59     55.24 o 
   0  10   1      379.90      374.16     47.70 o 
   1  10   1      409.37      540.80     62.55 o 
   2  10   1       35.89       21.01     49.66 o 
   3  10   1    11713.44    11249.96    269.12 o 
   4  10   1     2377.13     2240.69    121.32 o 
   5  10   1     7729.92     7252.37    191.82 o 
   6  10   1     8077.81     8175.05    208.89 o 
   7  10   1        1.96       74.46     43.77 o 
   8  10   1    15514.24    14602.90    306.89 o 
   9  10   1     4775.70     5514.66    196.02 o 
  10  10   1     3645.28     3925.36    182.72 o 
  11  10   1      742.78      616.82     98.26 o 
 -11  11   1     3243.84     3297.71    387.18 o 
 -10  11   1     1709.68     1488.84    256.18 o 
  -9  11   1      464.74      893.84    177.51 o 
  -8  11   1      121.84      152.26     83.02 o 
  -7  11   1      230.86      207.45    196.23 o 
  -6  11   1     3103.86     3003.91    301.44 o 
  -5  11   1     3335.55     3542.70    245.03 o 
  -4  11   1     7559.01     7414.40    226.05 o 
  -3  11   1     5587.18     5451.56    240.71 o 
  -2  11   1      703.52      667.59     83.06 o 
  -1  11   1     2950.28     2974.88    109.47 o 
   0  11   1     2218.05     2066.00     99.51 o 
   1  11   1     4648.28     4597.25    258.15 o 
   2  11   1     6681.97     6520.46    282.48 o 
   3  11   1     6670.69     6672.25    214.02 o 
   4  11   1    21989.56    21312.82    412.94 o 
   5  11   1      634.82      466.36     95.97 o 
   6  11   1     2767.65     2872.23    157.10 o 
   7  11   1     1464.58     1260.13    104.73 o 
   8  11   1      705.37      905.06     99.69 o 
   9  11   1      326.07      244.73     66.32 o 
  10  11   1     3354.52     3260.84    196.56 o 
 -10  12   1      954.95     1424.35    262.35 o 
  -9  12   1      121.94       98.62     82.82 o 
  -8  12   1      206.54      142.08    116.61 o 
  -7  12   1      920.95     1163.86    152.91 o 
  -6  12   1     1100.99     1141.39    122.96 o 
  -5  12   1     1156.87     1285.65    121.46 o 
  -4  12   1    18043.92    17505.34    376.54 o 
  -3  12   1       29.42        4.74     87.76 o 
  -2  12   1     4727.55     4754.07    183.36 o 
  -1  12   1     1135.14     1162.30    127.13 o 
   0  12   1      189.84      154.69     43.73 o 
   1  12   1     1304.68     1254.51    115.31 o 
   2  12   1     9860.44     9681.17    268.10 o 
   3  12   1     3836.27     4001.44    277.30 o 
   4  12   1     1926.98     1933.82    142.97 o 
   5  12   1     2282.44     1948.82    146.13 o 
   6  12   1        3.14       67.25     59.61 o 
   7  12   1      299.09      384.21     68.39 o 
   8  12   1     1214.53     1583.68    144.75 o 
   9  12   1     1937.32     2026.18    164.06 o 
  -9  13   1     3883.83     3854.48    246.87 o 
  -8  13   1       13.90      -37.65     72.73 o 
  -7  13   1     2663.09     2310.03    168.29 o 
  -6  13   1        1.43       63.27     51.93 o 
  -5  13   1      996.96     1160.88    117.27 o 
  -4  13   1      620.23      516.40     88.16 o 
  -3  13   1     8418.33     8263.04    253.57 o 
  -2  13   1     5505.75     5445.17    202.15 o 
  -1  13   1     1849.45     1620.38    133.53 o 
   0  13   1    11990.56    11798.94    709.95 o 
   1  13   1     4585.12     4458.87    187.70 o 
   2  13   1     1305.87     1274.78    122.52 o 
   3  13   1     6003.34     6007.77    218.26 o 
   4  13   1     1113.49     1174.10    160.52 o 
   5  13   1       13.96       88.12     63.35 o 
   6  13   1      425.67      371.22     83.76 o 
   7  13   1       62.65       99.69     56.31 o 
   8  13   1      613.08      553.39    122.36 o 
   9  13   1     4082.51     3839.49    209.01 o 
  -8  14   1    11329.99    12210.19    743.71 o 
  -7  14   1        0.77       42.34     60.72 o 
  -6  14   1     7133.90     6623.17    244.04 o 
  -5  14   1      212.50       99.12     96.13 o 
  -4  14   1       90.40      155.46     64.41 o 
  -3  14   1      173.87      146.14     65.63 o 
  -2  14   1     4028.04     4102.69    184.84 o 
  -1  14   1       15.21       23.61     50.52 o 
   0  14   1     4204.76     4299.34    188.70 o 
   1  14   1     1846.10     1932.09    166.33 o 
   2  14   1     2442.72     2819.63    182.18 o 
   3  14   1     3335.07     3393.14    174.81 o 
   4  14   1     1250.75      974.49    119.14 o 
   5  14   1     3058.99     3246.76    249.67 o 
   6  14   1    10885.47    11476.29    328.58 o 
   7  14   1      284.73      305.76     86.93 o 
  -7  15   1     4323.15     4581.16    214.25 o 
  -6  15   1      134.28      233.72     73.81 o 
  -5  15   1      278.59      227.54     75.59 o 
  -4  15   1      107.05      188.40     61.59 o 
  -3  15   1      378.37      394.89     82.78 o 
  -2  15   1     5596.51     5442.78    219.99 o 
  -1  15   1      200.60      209.47     72.34 o 
   0  15   1     1208.75     1042.80    119.35 o 
   1  15   1     4540.92     4213.58    218.58 o 
   2  15   1        5.71       65.71     58.98 o 
   3  15   1       30.90      141.08     71.60 o 
   4  15   1       63.72       86.91     70.07 o 
   5  15   1     8227.27     8103.02    280.09 o 
   6  15   1       65.44      256.80     91.86 o 
  -5  16   1       74.72       74.86     63.20 o 
  -4  16   1     2392.65     2301.67    235.07 o 
  -3  16   1     4711.57     4542.01    209.57 o 
  -2  16   1     1597.29     1601.38    147.01 o 
  -1  16   1    12307.05    11349.35    454.97 o 
   0  16   1     1092.57     1262.29    151.08 o 
   1  16   1     4548.02     4306.41    205.32 o 
   2  16   1     1486.84     1497.23    164.78 o 
   3  16   1     1587.31     1329.87    141.63 o 
   4  16   1      332.94      327.65    124.69 o 
  -3  17   1     3532.83     3578.79    227.22 o 
  -2  17   1     1840.85     1737.65    159.48 o 
  -1  17   1       13.62       94.08     66.67 o 
   0  17   1     1691.35     1387.97    144.98 o 
   1  17   1      332.02      489.94     96.19 o 
  -3 -17   2     1148.76     1320.41    141.80 o 
  -2 -17   2     3506.08     3901.61    208.50 o 
  -1 -17   2      544.93      585.68    102.58 o 
   0 -17   2     1055.72     1048.59    125.91 o 
   1 -17   2      321.50      233.71     78.97 o 
   2 -17   2     2706.84     3176.66    192.55 o 
   3 -17   2     1053.36      934.48    122.35 o 
   4 -17   2     5798.94     5306.81    231.33 o 
  -5 -16   2      288.07      345.32     90.84 o 
  -4 -16   2     2128.08     1919.59    164.55 o 
  -3 -16   2     2867.24     3160.53    204.80 o 
  -2 -16   2     1594.82     1786.66    155.73 o 
  -1 -16   2     4009.52     3993.11    193.82 o 
   0 -16   2     1128.24     1267.51    129.12 o 
   1 -16   2      274.88      271.88     76.45 o 
   2 -16   2      845.40      904.51    114.38 o 
   3 -16   2     7550.49     7983.16    271.47 o 
   4 -16   2       11.49      193.40     69.62 o 
   5 -16   2     6097.73     6097.72    314.86 o 
   6 -16   2       17.16       59.43     60.34 o 
  -7 -15   2      112.25      161.27     74.11 o 
  -6 -15   2     5586.69     5754.62    234.41 o 
  -5 -15   2     2120.78     2357.95    176.22 o 
  -4 -15   2      846.34     1061.48    125.01 o 
  -3 -15   2     6311.66     6029.76    231.85 o 
  -2 -15   2     1600.18     1662.36    146.81 o 
  -1 -15   2     5129.47     4813.01    202.99 o 
   0 -15   2     1787.64     2178.31    160.33 o 
   1 -15   2     6012.48     5454.39    212.59 o 
   2 -15   2     1518.39     1647.58    142.37 o 
   3 -15   2     3726.45     3463.36    172.61 o 
   4 -15   2     4353.13     4670.87    242.79 o 
   5 -15   2     2142.09     2226.17    165.54 o 
   6 -15   2       33.64       56.63     54.71 o 
   7 -15   2      913.57      925.90    296.79 o 
   8 -15   2      367.81      217.77    108.78 o 
  -8 -14   2      758.17      660.70    106.49 o 
  -7 -14   2    13342.44    13524.96    378.27 o 
  -6 -14   2       51.19      187.57     73.02 o 
  -5 -14   2     6349.92     6690.06    263.90 o 
  -4 -14   2     3240.62     3479.14    175.54 o 
  -3 -14   2      107.23       41.57     54.93 o 
  -2 -14   2     2311.93     2351.40    160.13 o 
  -1 -14   2      798.34      787.27    105.04 o 
   0 -14   2      307.16      511.81     86.58 o 
   1 -14   2       82.08       91.38     66.96 o 
   2 -14   2      301.73      325.17     73.76 o 
   3 -14   2     1168.90     1005.07    108.46 o 
   4 -14   2     2682.97     2853.65    165.89 o 
   5 -14   2     1101.44     1035.63    114.93 o 
   6 -14   2      582.00      731.59    101.33 o 
   7 -14   2    11070.55    11081.02    407.83 o 
   8 -14   2       38.86      158.30     95.05 o 
   9 -14   2     5621.92     5662.59    300.45 o 
  -9 -13   2     2023.05     1994.76    225.39 o 
  -8 -13   2      272.33      265.82     76.59 o 
  -7 -13   2     1460.01     1556.60    126.44 o 
  -6 -13   2     2018.55     2282.19    198.96 o 
  -5 -13   2     1591.32     1771.85    158.49 o 
  -4 -13   2     2150.36     2026.20    148.12 o 
  -3 -13   2      154.35      203.21     67.86 o 
  -2 -13   2     1519.03     1320.97    143.18 o 
  -1 -13   2     8559.68     8655.02    251.37 o 
   0 -13   2        1.41        0.40     49.40 o 
   1 -13   2    22868.60    22172.86    429.57 o 
   2 -13   2      538.74      550.61     84.95 o 
   3 -13   2      220.46      213.00     61.77 o 
   4 -13   2        7.19       44.33     50.09 o 
   5 -13   2     3297.40     3142.44    162.29 o 
   6 -13   2     2541.69     2626.91    211.37 o 
   7 -13   2      369.31      366.94    108.66 o 
   8 -13   2    10781.33    11370.19    797.07 o 
   9 -13   2      266.67      330.02    235.92 o 
  10 -13   2     3153.07     2722.57    351.58 o 
 -10 -12   2     1273.29     1113.18    133.62 o 
  -9 -12   2     2328.84     2337.49    177.66 o 
  -8 -12   2     2804.00     3020.21    180.03 o 
  -7 -12   2     5283.85     5037.66    229.76 o 
  -6 -12   2      187.42      222.79     71.55 o 
  -5 -12   2     1368.76     1191.95    117.94 o 
  -4 -12   2     4699.55     4742.88    186.17 o 
  -3 -12   2     4953.39     4730.47    184.66 o 
  -2 -12   2     2556.99     2421.23    213.58 o 
  -1 -12   2      134.11       64.48     58.99 o 
   0 -12   2    21877.76    20184.69    613.21 o 
   1 -12   2     2959.13     3081.44    148.23 o 
   2 -12   2    28308.77    26575.40    468.68 o 
   3 -12   2     1910.79     2031.91    139.96 o 
   4 -12   2      190.48      260.66     66.11 o 
   5 -12   2        3.06       -1.77     43.55 o 
   6 -12   2      622.42      466.70     95.51 o 
   7 -12   2      188.78      188.58     87.20 o 
   8 -12   2      125.08      212.83     89.53 o 
   9 -12   2      508.64      716.29    133.94 o 
  10 -12   2      104.78      -41.93     94.39 o 
  11 -12   2      110.52      166.05    132.22 o 
 -10 -11   2      382.27      239.41     70.63 o 
  -9 -11   2     4551.20     4539.33    217.03 o 
  -8 -11   2     6185.70     6754.24    207.45 o 
  -7 -11   2        4.66       -2.21     54.91 o 
  -6 -11   2     7172.46     7012.23    193.29 o 
  -5 -11   2    17956.87    17985.44    369.42 o 
  -4 -11   2     5716.99     6158.07    256.00 o 
  -3 -11   2     7400.87     7070.21    238.74 o 
  -2 -11   2        9.03      -22.25     55.58 o 
  -1 -11   2      225.01      208.79     60.90 o 
   0 -11   2      276.43      231.66     69.51 o 
   1 -11   2     2968.29     2875.38     93.15 o 
   2 -11   2     5870.23     5983.91    148.89 o 
   3 -11   2     1326.64     1383.31    111.03 o 
   4 -11   2     3931.23     4105.49    227.27 o 
   5 -11   2    11516.60    11652.20    283.16 o 
   6 -11   2     7552.84     7664.22    229.02 o 
   7 -11   2     3137.30     3413.28    358.89 o 
   8 -11   2     1509.99     1762.33    176.05 o 
   9 -11   2      915.81      714.94    125.94 o 
  10 -11   2     3179.67     2575.10    327.90 o 
  11 -11   2      478.64      630.64    192.09 o 
 -11 -10   2     2348.48     2297.68    160.20 o 
 -10 -10   2     4729.18     4955.82    191.12 o 
  -9 -10   2     1528.69     1694.40    128.24 o 
  -8 -10   2      905.63     1019.03     99.34 o 
  -7 -10   2      726.30      750.07     74.47 o 
  -6 -10   2     2475.78     2540.58    128.48 o 
  -5 -10   2      974.13     1007.05     90.48 o 
  -4 -10   2    14969.78    14262.41    255.67 o 
  -3 -10   2      394.29      218.11     53.79 o 
  -2 -10   2    15342.29    15153.83    211.15 o 
  -1 -10   2      580.94      536.52     59.51 o 
   0 -10   2        1.42      -10.76     36.15 o 
   1 -10   2       29.05      -10.36     29.51 o 
   2 -10   2       96.72       94.35     23.63 o 
   3 -10   2      167.96      160.99     24.18 o 
   4 -10   2    10120.98     9847.17    300.23 o 
   5 -10   2      521.93      404.13     61.91 o 
   6 -10   2     9137.39     9167.21    212.51 o 
   7 -10   2     4486.21     4128.47    174.97 o 
   8 -10   2      334.32      300.53     78.00 o 
   9 -10   2     2387.21     2895.65    337.85 o 
  10 -10   2     3147.49     3471.22    517.32 o 
  11 -10   2     1538.86     1395.61    169.65 o 
  12 -10   2     1515.85     1262.23    238.08 o 
 -12  -9   2     8060.22     8478.23    262.07 o 
 -11  -9   2        0.47      -24.01     50.32 o 
 -10  -9   2    12963.13    13297.76    302.53 o 
  -9  -9   2     3053.93     3520.32    188.88 o 
  -8  -9   2     1538.36     1548.32    113.76 o 
  -7  -9   2       48.65        1.99     36.05 o 
  -6  -9   2      587.31      480.03     59.30 o 
  -5  -9   2     2546.59     2220.38    108.12 o 
  -4  -9   2     3417.43     3061.24    115.88 o 
  -3  -9   2     9596.02     9418.49    155.12 o 
  -2  -9   2    11729.26    11258.72    167.81 o 
  -1  -9   2      310.87      343.25     40.06 o 
   0  -9   2      228.70      223.07     41.10 o 
   1  -9   2     2621.58     2673.13     76.86 o 
   2  -9   2     8471.21     8291.89    120.96 o 
   3  -9   2     2834.38     2780.62     73.44 o 
   4  -9   2    12603.31    12138.39    170.89 o 
   5  -9   2    10350.92     9743.33    182.52 o 
   6  -9   2      547.04      620.18     72.42 o 
   7  -9   2     1306.75     1470.83    104.81 o 
   8  -9   2        5.28       20.04     48.07 o 
   9  -9   2      578.43      581.78     78.85 o 
  10  -9   2      871.96     1192.88    134.78 o 
  11  -9   2     5390.76     6218.38    390.18 o 
  12  -9   2     2693.08     2670.98    193.94 o 
 -12  -8   2     1873.10     1710.35    164.69 o 
 -11  -8   2     4151.25     4389.68    227.84 o 
 -10  -8   2        0.07       40.76     45.80 o 
  -9  -8   2      327.95      190.68     60.49 o 
  -8  -8   2     5994.68     6787.99    191.76 o 
  -7  -8   2     1598.60     1651.65     91.80 o 
  -6  -8   2      134.42      103.85     37.63 o 
  -5  -8   2       54.25       94.27     44.66 o 
  -4  -8   2     6252.65     6505.04    153.70 o 
  -3  -8   2    14306.88    14366.16    190.16 o 
  -2  -8   2    10832.92    11433.89    184.14 o 
  -1  -8   2     6346.59     6008.98    121.20 o 
   0  -8   2    28895.87    30368.20    412.62 o 
   1  -8   2     1730.39     1771.05     62.94 o 
   2  -8   2     5771.65     5611.74     91.07 o 
   3  -8   2    31197.35    31457.84    290.76 o 
   4  -8   2      607.21      655.65     46.49 o 
   5  -8   2    14059.44    13752.13    191.77 o 
   6  -8   2      486.93      449.15     69.85 o 
   7  -8   2       63.23      129.50     44.20 o 
   8  -8   2      348.80      316.62     69.35 o 
   9  -8   2       96.72       32.07     51.36 o 
  10  -8   2     2191.29     2248.64    214.87 o 
  11  -8   2    10454.68    10907.18    534.04 o 
  12  -8   2      240.37      305.46     93.74 o 
  13  -8   2     3965.46     4414.69    304.25 o 
 -13  -7   2      299.70      453.10    113.53 o 
 -12  -7   2      501.92      454.92     99.36 o 
 -11  -7   2     1607.79     2005.60    166.54 o 
 -10  -7   2       24.24       53.15     47.32 o 
  -9  -7   2       29.96       39.20     41.25 o 
  -8  -7   2    10276.10    10294.43    232.63 o 
  -7  -7   2      894.57      875.23     70.65 o 
  -6  -7   2    26658.23    25505.54    321.31 o 
  -5  -7   2     8563.83     8305.71    174.65 o 
  -4  -7   2     3269.72     3144.19     91.96 o 
  -3  -7   2    24664.57    24274.34    246.47 o 
  -2  -7   2    12223.97    13159.17    153.69 o 
  -1  -7   2    16107.91    16241.06    173.52 o 
   0  -7   2      392.45      446.52     47.60 o 
   1  -7   2    13284.13    12742.90    166.81 o 
   2  -7   2    19424.55    19749.07    202.07 o 
   3  -7   2    34358.93    35539.54    348.05 o 
   4  -7   2     6587.24     6486.75    114.70 o 
   5  -7   2      239.04      162.93     28.93 o 
   6  -7   2     4230.23     4322.47     98.50 o 
   7  -7   2      275.74      191.98     37.83 o 
   8  -7   2     3928.22     4062.94    117.66 o 
   9  -7   2        1.62       -2.13     64.16 o 
  10  -7   2     2459.03     2707.70    274.08 o 
  11  -7   2      572.03      566.54    113.14 o 
  12  -7   2     4871.48     5319.45    233.90 o 
  13  -7   2     3665.39     3726.84    503.49 o 
 -13  -6   2        0.40       54.05     75.28 o 
 -12  -6   2     2748.93     2819.76    198.23 o 
 -11  -6   2      126.55       86.93    101.07 o 
 -10  -6   2       34.59       59.06     45.86 o 
  -9  -6   2     3761.83     3935.93    149.70 o 
  -8  -6   2        8.59      -32.75     34.08 o 
  -7  -6   2    37047.10    36696.64    417.86 o 
  -6  -6   2      911.40      885.03     61.63 o 
  -5  -6   2    18459.50    18234.38    221.31 o 
  -4  -6   2      319.68      432.06     43.62 o 
  -3  -6   2      446.52      624.31     34.11 o 
  -2  -6   2      904.10     1051.73     39.18 o 
  -1  -6   2     7625.55     7977.19    101.10 o 
   0  -6   2      199.28      280.45     37.93 o 
   1  -6   2     5257.26     5293.05     92.12 o 
   2  -6   2     1411.80     1665.47     40.66 o 
   3  -6   2     4441.38     4840.78     88.24 o 
   4  -6   2       18.11       54.23     15.88 o 
   5  -6   2     5434.01     5531.47    101.00 o 
   6  -6   2       41.14       17.31     21.52 o 
   7  -6   2    27142.21    26951.22    301.14 o 
   8  -6   2        3.59      -45.94     49.06 o 
   9  -6   2    12119.15    11766.08    241.34 o 
  10  -6   2     1060.84      996.69    117.90 o 
  11  -6   2      148.73      114.85     80.48 o 
  12  -6   2      557.98      511.34    118.60 o 
  13  -6   2     1037.06     1448.36    290.31 o 
 -13  -5   2     5761.16     6210.25    257.45 o 
 -12  -5   2     7406.58     6960.02    262.65 o 
 -11  -5   2       41.82      148.98    101.09 o 
 -10  -5   2     4703.81     4896.27    249.91 o 
  -9  -5   2     2191.29     2247.34    148.14 o 
  -8  -5   2     4046.62     4334.63    168.07 o 
  -7  -5   2       98.78      102.06     27.99 o 
  -6  -5   2     6206.97     6370.53    128.30 o 
  -5  -5   2      332.44      396.67     42.09 o 
  -4  -5   2      441.10      438.45     39.92 o 
  -3  -5   2     5728.34     6123.97     73.27 o 
  -2  -5   2    19118.11    20755.10    229.91 o 
  -1  -5   2    31951.35    32604.63    347.02 o 
   0  -5   2     1586.51     1502.34     74.19 o 
   1  -5   2    30700.07    30766.09    298.62 o 
   2  -5   2    11452.48    12201.75    129.66 o 
   3  -5   2     2974.61     2692.85     51.59 o 
   4  -5   2     1146.22     1133.80     59.58 o 
   5  -5   2     4461.18     4612.64     90.66 o 
   6  -5   2    28219.07    28592.63    298.78 o 
   7  -5   2       10.90      -44.14     35.37 o 
   8  -5   2    26469.35    26523.09    331.80 o 
   9  -5   2      293.40      237.11     54.73 o 
  10  -5   2     3134.55     3249.32    133.16 o 
  11  -5   2       23.30      -12.55     36.74 o 
  12  -5   2      679.18      595.81    105.17 o 
  13  -5   2     1469.30     1278.35    325.40 o 
  14  -5   2      141.15       35.46    117.52 o 
 -13  -4   2     2425.97     2501.09    342.15 o 
 -12  -4   2        6.64       69.42    180.94 o 
 -11  -4   2    10248.58    10385.64    373.26 o 
 -10  -4   2     1661.67     1933.37    184.56 o 
  -9  -4   2     4283.53     3988.69    211.55 o 
  -8  -4   2     3424.57     2871.57    134.83 o 
  -7  -4   2     1408.84     1478.08     59.92 o 
  -6  -4   2     1035.84     1110.04     51.45 o 
  -5  -4   2     6627.89     6282.07    116.60 o 
  -4  -4   2     1547.77     1899.55     77.74 o 
  -3  -4   2    36253.76    36302.70    361.08 o 
  -2  -4   2    10410.84    10321.31    150.40 o 
  -1  -4   2     1436.12     1392.76     60.61 o 
   0  -4   2   196096.80   189072.72   3486.40 o 
   1  -4   2      899.98      897.23     41.20 o 
   2  -4   2     9270.65     9753.27    126.76 o 
   3  -4   2    35126.74    35634.75    289.54 o 
   4  -4   2       53.93       46.34     19.50 o 
   5  -4   2     7772.57     8009.83    137.48 o 
   6  -4   2      773.53      752.23     54.71 o 
   7  -4   2     1036.22      916.68     70.32 o 
   8  -4   2       82.95       59.10     60.88 o 
   9  -4   2       36.83      -25.16     55.54 o 
  10  -4   2       13.92      -30.69     58.81 o 
  11  -4   2      701.17      685.93    154.31 o 
  12  -4   2     4190.08     3871.16    159.54 o 
  13  -4   2     1022.03     1097.79    197.47 o 
  14  -4   2     8337.83     8600.42    403.21 o 
 -14  -3   2      167.92      215.42    109.34 o 
 -13  -3   2        7.16     -104.31     62.91 o 
 -12  -3   2     1533.97     2195.66    214.78 o 
 -11  -3   2     4133.27     4317.27    247.73 o 
 -10  -3   2     1921.15     1770.20    175.23 o 
  -9  -3   2    13095.39    12109.48    359.77 o 
  -8  -3   2     3908.03     4152.23    136.54 o 
  -7  -3   2      129.02       93.45     35.26 o 
  -6  -3   2     9949.05    10123.61    143.90 o 
  -5  -3   2    42709.85    43000.11    373.65 o 
  -4  -3   2     9869.24    10250.22    122.96 o 
  -3  -3   2     9044.95     9295.21    105.00 o 
  -2  -3   2    14346.05    14738.55    295.47 o 
  -1  -3   2     4665.80     5216.50    100.64 o 
   0  -3   2     2394.09     2043.11     43.49 o 
   1  -3   2    22777.56    23633.26    201.91 o 
   2  -3   2     7101.90     7497.46     90.91 o 
   3  -3   2      804.95      813.95     43.78 o 
   4  -3   2    15977.21    16150.12    196.68 o 
   5  -3   2    26321.59    26588.87    294.25 o 
   6  -3   2     4143.09     4693.15    104.31 o 
   7  -3   2     2772.79     2872.30     95.52 o 
   8  -3   2     6532.17     6585.45    130.99 o 
   9  -3   2     1599.43     1637.70    127.31 o 
  10  -3   2     8742.68     8682.86    251.84 o 
  11  -3   2      297.86      200.58    174.05 o 
  12  -3   2     6055.71     6008.30    386.83 o 
  13  -3   2     2857.98     3095.02    276.08 o 
  14  -3   2      693.41      759.76    181.68 o 
 -14  -2   2      858.91      771.98    172.46 o 
 -13  -2   2     2174.01     1847.30    212.61 o 
 -12  -2   2        1.93       43.20    102.44 o 
 -11  -2   2     3261.14     2924.00    235.56 o 
 -10  -2   2    11346.43    11450.98    240.68 o 
  -9  -2   2     3001.93     4009.96    134.97 o 
  -8  -2   2     2118.82     2131.13    123.65 o 
  -7  -2   2       51.41        3.90     24.12 o 
  -6  -2   2    13244.83    12782.36    165.30 o 
  -5  -2   2     7499.55     7486.97     86.58 o 
  -4  -2   2    36947.67    35222.59    277.53 o 
  -3  -2   2     1458.52     1544.38     38.43 o 
  -2  -2   2    10153.66    10356.81    136.14 o 
  -1  -2   2       80.36       71.55     29.20 o 
   0  -2   2    23299.37    24006.72    266.85 o 
   1  -2   2     1447.07     1423.01     29.58 o 
   2  -2   2     7302.64     6961.73     92.54 o 
   3  -2   2     4409.21     4608.89    144.93 o 
   4  -2   2    24414.03    24521.05    260.91 o 
   5  -2   2     1006.63      995.56     62.25 o 
   6  -2   2    27645.94    27573.37    299.46 o 
   7  -2   2     1266.45     1449.67     59.75 o 
   8  -2   2     1551.25     1560.70     87.22 o 
   9  -2   2     1381.69     1331.33    115.32 o 
  10  -2   2    11114.70    10826.79    281.16 o 
  11  -2   2     3175.11     3392.86    171.41 o 
  12  -2   2      223.83      198.91     74.96 o 
  13  -2   2      333.85      526.31    139.79 o 
  14  -2   2      209.75      200.10    109.77 o 
 -14  -1   2      823.08      995.30    209.27 o 
 -13  -1   2     4984.26     5447.17    293.60 o 
 -12  -1   2     7845.18     7893.32    223.27 o 
 -11  -1   2     1590.73     1862.23    177.69 o 
 -10  -1   2     7185.70     6729.73    192.56 o 
  -9  -1   2     3210.57     3089.94    179.62 o 
  -8  -1   2    13709.25    12595.19    246.95 o 
  -7  -1   2      428.35      365.62    170.64 o 
  -6  -1   2     3803.83     3507.50     97.46 o 
  -5  -1   2     5246.97     5000.71    105.40 o 
  -4  -1   2     6269.11     5885.92     80.33 o 
  -3  -1   2    10046.18     8911.32    103.00 o 
  -2  -1   2    26559.16    27173.15    273.83 o 
  -1  -1   2    32743.04    34250.91    539.65 o 
   0  -1   2      171.74      143.59     12.73 o 
   1  -1   2    30055.98    29772.50    474.23 o 
   2  -1   2    14303.10    15336.29    180.55 o 
   3  -1   2     8425.99     8354.68    131.46 o 
   4  -1   2    10892.44    10271.03    183.54 o 
   5  -1   2    37056.36    35718.18    356.33 o 
   6  -1   2     2855.81     2646.01     82.68 o 
   7  -1   2     1478.55     1846.10    144.72 o 
   8  -1   2     6452.94     6374.89    147.84 o 
   9  -1   2    13617.34    12775.48    539.44 o 
  10  -1   2     3507.33     3165.62    304.10 o 
  11  -1   2     5570.57     4312.10    520.80 o 
  12  -1   2      922.15      892.28    118.24 o 
  13  -1   2       41.66      108.81     96.83 o 
  14  -1   2      199.49      151.15    105.46 o 
 -14   0   2     7511.52     7334.72    399.72 o 
 -13   0   2     1385.31     1453.10    193.03 o 
 -12   0   2      838.95      790.19    109.94 o 
 -11   0   2     2400.36     2349.87    137.29 o 
 -10   0   2     1086.71     1137.35    109.35 o 
  -9   0   2      638.86      631.20     80.46 o 
  -8   0   2     5128.76     5500.73    162.96 o 
  -7   0   2        3.72       20.09     32.50 o 
  -6   0   2       89.30       81.14     23.84 o 
  -5   0   2      176.46      211.73     29.55 o 
  -4   0   2      878.93      930.98     31.98 o 
  -3   0   2    31158.62    30388.88    256.27 o 
  -2   0   2     2120.00     2789.64     72.85 o 
  -1   0   2    29965.71    31571.93    344.46 o 
   1   0   2    24116.84    26188.72    201.16 o 
   2   0   2     5405.04     5536.17     61.63 o 
   3   0   2    23491.83    24200.58    197.21 o 
   4   0   2     1371.22     1213.03     39.24 o 
   5   0   2     2704.84     2811.57     99.50 o 
   6   0   2     3844.72     4230.71    180.85 o 
   7   0   2     8190.00     8490.47    156.09 o 
   8   0   2     7785.24     7773.32    245.91 o 
   9   0   2     7629.72     7797.94    291.57 o 
  10   0   2     3209.51     3216.59    154.72 o 
  11   0   2     6284.06     6772.20    219.49 o 
  12   0   2      406.10      566.49     94.88 o 
  13   0   2     2756.91     2379.38    240.64 o 
  14   0   2     4225.51     4208.20    496.14 o 
 -14   1   2       22.25       68.02    122.63 o 
 -13   1   2      312.58      352.88    119.29 o 
 -12   1   2     1475.78     1193.19    124.77 o 
 -11   1   2      849.89      693.71     89.62 o 
 -10   1   2     3496.44     3065.57    162.96 o 
  -9   1   2     4073.53     4002.11    214.19 o 
  -8   1   2    33351.56    32800.69    658.70 o 
  -7   1   2     2943.25     2934.04     91.07 o 
  -6   1   2    26559.65    25859.38    269.58 o 
  -5   1   2      568.68      851.69     44.61 o 
  -4   1   2      968.75     1268.52     44.39 o 
  -3   1   2      252.15      154.72     19.48 o 
  -2   1   2    26285.92    27351.98    214.45 o 
  -1   1   2    93812.13    94899.83    661.69 o 
   0   1   2        1.82        4.96      5.88 o 
   1   1   2    87707.06    91549.98    874.57 o 
   2   1   2    13462.57    14709.30    118.92 o 
   3   1   2     2953.74     2894.25     45.69 o 
   4   1   2      152.49      317.95     21.25 o 
   5   1   2      207.74      291.56     26.36 o 
   6   1   2     5087.59     5163.48     84.11 o 
   7   1   2       32.88       76.68     52.78 o 
   8   1   2     2460.35     2743.24    124.64 o 
   9   1   2     7416.88     7311.69    204.10 o 
  10   1   2      723.55      629.75     86.76 o 
  11   1   2      379.61      467.39     86.08 o 
  12   1   2     5610.48     5440.04    339.05 o 
  13   1   2     6776.54     7152.99    353.75 o 
  14   1   2      170.29       37.83    147.14 o 
 -14   2   2      440.29      242.09    115.89 o 
 -13   2   2      499.00      377.96    223.17 o 
 -12   2   2     2829.34     2574.75    160.44 o 
 -11   2   2     1435.54     1457.23    129.07 o 
 -10   2   2     3048.73     2828.04    122.84 o 
  -9   2   2    15729.25    14401.83    261.94 o 
  -8   2   2     1307.23     1264.05     70.07 o 
  -7   2   2    60492.37    57789.07    561.35 o 
  -6   2   2     2462.17     2614.69     73.10 o 
  -5   2   2     3772.85     4249.78    123.89 o 
  -4   2   2      138.46      161.18     21.76 o 
  -3   2   2     9369.14     9845.34     99.65 o 
  -2   2   2   110128.21   109292.20    836.79 o 
  -1   2   2    22968.02    22437.61    194.37 o 
   0   2   2      309.15      380.67     41.93 o 
   1   2   2    32951.23    32190.13    379.33 o 
   2   2   2    47162.37    48826.91    502.03 o 
   3   2   2     6532.73     6837.28     76.69 o 
   4   2   2     2570.28     2246.08     46.08 o 
   5   2   2    30843.38    30489.43    423.61 o 
   6   2   2      744.23      751.74     43.49 o 
   7   2   2    36149.52    35308.70    487.61 o 
   8   2   2     2262.63     2642.01     98.33 o 
   9   2   2    13097.13    13363.10    281.39 o 
  10   2   2      963.88      840.10     91.72 o 
  11   2   2        4.24       82.06     52.70 o 
  12   2   2      241.92      187.30     96.26 o 
  13   2   2        4.14       -8.55     98.11 o 
  14   2   2     3624.60     4036.38    331.16 o 
 -14   3   2     1013.54     1119.61    189.16 o 
 -13   3   2     2464.82     2349.41    268.81 o 
 -12   3   2     6659.84     6290.02    302.13 o 
 -11   3   2     4127.48     4120.75    153.17 o 
 -10   3   2     3212.99     3348.27    133.57 o 
  -9   3   2      102.82       49.15     57.56 o 
  -8   3   2     6651.31     7026.32    138.34 o 
  -7   3   2        0.51      -28.61     27.09 o 
  -6   3   2     3449.83     3333.97    108.32 o 
  -5   3   2     7097.68     7274.50    111.72 o 
  -4   3   2    18038.43    17717.77    191.75 o 
  -3   3   2    15653.82    16572.72    139.16 o 
  -2   3   2     7050.59     7103.82     84.50 o 
  -1   3   2    10631.35    11172.77    133.33 o 
   0   3   2      183.10      171.72     28.42 o 
   1   3   2     9286.51     9455.81    131.20 o 
   2   3   2     8752.06     8380.50    139.81 o 
   3   3   2     8332.71     8206.71    116.74 o 
   4   3   2      817.40      837.68     35.19 o 
   5   3   2    23396.31    24278.07    236.67 o 
   6   3   2    18809.14    19259.89    206.35 o 
   7   3   2      172.25      242.69     33.44 o 
   8   3   2    26734.38    26541.65    414.19 o 
   9   3   2     1619.59     1487.90    104.05 o 
  10   3   2      139.20      203.53     83.50 o 
  11   3   2     5357.87     5615.94    179.70 o 
  12   3   2      782.85      752.64     75.92 o 
  13   3   2       59.04       42.40     43.87 o 
  14   3   2      348.29      208.20    101.02 o 
 -14   4   2       26.94      -41.12    228.44 o 
 -13   4   2     5313.53     5313.87    306.62 o 
 -12   4   2      524.73      370.28     81.95 o 
 -11   4   2    13539.75    13132.84    273.60 o 
 -10   4   2     2805.81     3069.33    129.62 o 
  -9   4   2     1250.13     1285.03    159.59 o 
  -8   4   2      201.03      175.61     39.54 o 
  -7   4   2      171.66       99.05     30.73 o 
  -6   4   2      777.92      810.52     54.23 o 
  -5   4   2     6463.82     5969.71    103.67 o 
  -4   4   2     9339.66     9225.01    113.64 o 
  -3   4   2    44293.18    45175.25    316.11 o 
  -2   4   2    11294.44    12997.63    144.15 o 
  -1   4   2     4895.15     5018.99     87.20 o 
   0   4   2    18131.32    18442.78    249.00 o 
   1   4   2    28911.89    28462.77    469.38 o 
   2   4   2    22162.24    24499.63    225.96 o 
   3   4   2    63910.53    64176.17    521.39 o 
   4   4   2     5373.02     5922.77    102.51 o 
   5   4   2      536.47      483.49     38.13 o 
   6   4   2      285.38      292.61     32.11 o 
   7   4   2     3874.97     3826.72     83.17 o 
   8   4   2       85.44       71.49     45.28 o 
   9   4   2      245.98      198.07     49.81 o 
  10   4   2     1074.54     1117.18    149.78 o 
  11   4   2     6974.43     7125.47    159.15 o 
  12   4   2     2176.78     2048.55    171.19 o 
  13   4   2     3155.51     2931.24    209.89 o 
 -13   5   2     1616.46     1664.79    209.60 o 
 -12   5   2     5229.46     5141.84    220.82 o 
 -11   5   2     5986.66     6020.19    185.97 o 
 -10   5   2     2249.70     2357.81    124.82 o 
  -9   5   2     2076.82     1998.83    108.16 o 
  -8   5   2      529.54      538.94     55.16 o 
  -7   5   2       84.75       71.50     27.59 o 
  -6   5   2      364.35      458.50     42.19 o 
  -5   5   2    11640.97    11632.03    156.68 o 
  -4   5   2    12761.86    12593.05    134.03 o 
  -3   5   2     9688.35     9348.92    113.77 o 
  -2   5   2    28839.65    29451.52    275.27 o 
  -1   5   2     3928.38     3777.55     80.31 o 
   0   5   2      940.59      865.52     47.54 o 
   1   5   2     1237.08     1364.79     55.58 o 
   2   5   2    46939.09    47846.16    449.53 o 
   3   5   2    18876.34    19001.09    447.39 o 
   4   5   2    12392.13    12173.27    147.94 o 
   5   5   2     8613.28     8412.89    110.76 o 
   6   5   2       65.46        0.82     18.09 o 
   7   5   2      110.86       86.49     22.66 o 
   8   5   2      988.13      898.56    120.17 o 
   9   5   2     1909.99     2010.59    123.68 o 
  10   5   2     9174.43     9844.74    288.68 o 
  11   5   2        3.74       56.39     68.05 o 
  12   5   2     9664.30     9505.56    308.15 o 
  13   5   2      627.83      409.28    101.64 o 
 -13   6   2       14.88     -117.03    138.61 o 
 -12   6   2     2027.70     2333.46    177.48 o 
 -11   6   2      732.13      745.44    105.91 o 
 -10   6   2     7602.61     8014.19    206.45 o 
  -9   6   2     9711.61     9506.23    303.48 o 
  -8   6   2     1527.20     1409.65     92.20 o 
  -7   6   2     9066.49     8878.52    166.57 o 
  -6   6   2     4959.78     5024.22    107.69 o 
  -5   6   2     5173.08     5225.97     95.49 o 
  -4   6   2    27666.37    27310.45    256.27 o 
  -3   6   2       78.30       36.23     19.75 o 
  -2   6   2     2469.91     2492.03     62.77 o 
  -1   6   2      422.76      469.35     41.04 o 
   0   6   2     4159.51     4418.88     97.67 o 
   1   6   2     2105.56     2213.36     62.74 o 
   2   6   2    11892.60    11453.01    318.29 o 
   3   6   2     4256.38     4756.64     79.68 o 
   4   6   2    21525.26    20990.81    447.22 o 
   5   6   2      948.62      947.09     71.70 o 
   6   6   2     5233.29     4969.09    141.87 o 
   7   6   2     1276.89     1059.90     73.90 o 
   8   6   2      575.46      811.26    153.79 o 
   9   6   2      188.97      203.25     55.62 o 
  10   6   2     7981.88     8019.41    223.67 o 
  11   6   2     4997.70     5356.51    230.64 o 
  12   6   2     1150.19     1124.14    139.99 o 
  13   6   2     1373.88     1028.13    139.34 o 
 -13   7   2     2270.29     2272.67    245.35 o 
 -12   7   2     1172.72     1102.85    135.24 o 
 -11   7   2     1985.88     2386.81    175.17 o 
 -10   7   2     2575.61     2695.09    175.90 o 
  -9   7   2     1594.13     1756.60    102.63 o 
  -8   7   2     5352.77     5109.74    136.38 o 
  -7   7   2      315.50      381.68     50.90 o 
  -6   7   2    10856.77    10452.51    163.75 o 
  -5   7   2     8664.36     8713.96    129.16 o 
  -4   7   2     4268.65     4111.04     82.09 o 
  -3   7   2      426.74      411.97     35.52 o 
  -2   7   2      669.23      754.95     43.55 o 
  -1   7   2     7673.07     6873.13    143.96 o 
   0   7   2     2603.30     2761.56     98.59 o 
   1   7   2       54.57       10.10     23.96 o 
   2   7   2      281.22      340.51     54.80 o 
   3   7   2     7818.97     8075.11    194.32 o 
   4   7   2     6641.54     6158.89    222.53 o 
   5   7   2    11470.30    12055.64    263.30 o 
   6   7   2    11302.08    10680.93    205.55 o 
   7   7   2      211.70      113.31     36.12 o 
   8   7   2    19680.39    19415.11    340.79 o 
   9   7   2     3671.90     3358.76    211.40 o 
  10   7   2      625.85      536.02     85.25 o 
  11   7   2     2367.25     2187.34    251.08 o 
  12   7   2       32.46        1.83     61.66 o 
 -12   8   2      549.02      552.40    138.29 o 
 -11   8   2       79.24       78.37     70.08 o 
 -10   8   2     1643.09     1756.94    202.83 o 
  -9   8   2       77.81       20.99     68.97 o 
  -8   8   2     3099.90     2996.62    167.22 o 
  -7   8   2       12.48       44.52     31.98 o 
  -6   8   2     2043.85     2203.77    114.07 o 
  -5   8   2      190.55      200.48     31.64 o 
  -4   8   2      736.99      806.03     46.87 o 
  -3   8   2      719.87      730.79     58.34 o 
  -2   8   2    45291.45    44542.95    499.47 o 
  -1   8   2      842.74      721.02     67.20 o 
   0   8   2    67820.98    68964.48   1003.07 o 
   1   8   2        4.84        8.45     22.49 o 
   2   8   2    10985.71    10823.62    179.30 o 
   3   8   2       74.84       -5.58     32.07 o 
   4   8   2     1726.11     1732.51    119.52 o 
   5   8   2     4837.22     4646.66    186.59 o 
   6   8   2       21.72       28.94     61.64 o 
   7   8   2     6866.86     6514.75    163.05 o 
   8   8   2     8544.90     9003.78    226.85 o 
   9   8   2     9884.99     9551.09    245.29 o 
  10   8   2     2566.00     2365.36    151.00 o 
  11   8   2      184.75       27.46     58.86 o 
  12   8   2      667.13      473.28    110.34 o 
 -12   9   2      133.69      143.89    117.26 o 
 -11   9   2     3351.60     3197.71    670.35 o 
 -10   9   2     5442.13     2561.05    306.56 o 
  -9   9   2     3349.69     2743.38    334.23 o 
  -8   9   2    13583.76    13243.57    949.72 o 
  -7   9   2     1499.87     1259.13    228.03 o 
  -6   9   2     5632.75     5367.32    183.64 o 
  -5   9   2     8319.86     8596.79    176.93 o 
  -4   9   2      447.73      402.89     64.93 o 
  -3   9   2     2392.13     2514.82     81.31 o 
  -2   9   2      465.81      517.58     46.78 o 
  -1   9   2    28283.10    27852.01    696.14 o 
   0   9   2      185.69      139.38     51.24 o 
   1   9   2    21207.55    21751.32    291.33 o 
   2   9   2      456.31      419.23     49.92 o 
   3   9   2      670.87      535.88     77.04 o 
   4   9   2      589.19      507.98     66.23 o 
   5   9   2     1348.72     1237.65     96.83 o 
   6   9   2      670.51      739.28     85.28 o 
   7   9   2     1464.52     1494.20    119.96 o 
   8   9   2      487.21      427.68     83.93 o 
   9   9   2     4688.03     4761.31    179.60 o 
  10   9   2      111.08        2.69     48.83 o 
  11   9   2       99.50       80.17     62.27 o 
 -11  10   2      114.14       55.77     70.50 o 
  -9  10   2     7869.95     7260.32    290.67 o 
  -8  10   2     1629.60     1539.54    166.47 o 
  -7  10   2     9095.68     9424.02    325.74 o 
  -6  10   2     5785.31     5971.10    263.31 o 
  -5  10   2     1763.32     1655.34    123.34 o 
  -4  10   2     4484.82     4584.64    194.96 o 
  -3  10   2      126.65       64.75     31.95 o 
  -2  10   2      103.79       51.12     25.80 o 
  -1  10   2     2447.57     2567.21    102.51 o 
   0  10   2      537.57      462.98     60.85 o 
   1  10   2     2371.55     2695.12    106.67 o 
   2  10   2     2620.95     2259.22    122.41 o 
   3  10   2      133.73      134.46     55.66 o 
   4  10   2     7379.45     6938.51    212.39 o 
   5  10   2     9650.48     9011.78    216.21 o 
   6  10   2     1361.46     1297.20    103.91 o 
   7  10   2    13886.49    13645.79    284.74 o 
   8  10   2     5817.65     5945.25    210.39 o 
   9  10   2     7393.85     7094.88    223.81 o 
  10  10   2     1713.22     1566.16    133.48 o 
  11  10   2        2.51       28.37     56.44 o 
 -10  11   2      385.59       56.06     72.76 o 
  -9  11   2     1271.25     1056.07    211.01 o 
  -8  11   2     1125.55     1315.71    232.05 o 
  -7  11   2     1629.00     1743.92    250.41 o 
  -6  11   2      264.58      373.63     87.22 o 
  -5  11   2     8099.10     8137.83    306.63 o 
  -4  11   2     4972.47     5051.00    265.41 o 
  -3  11   2     4717.40     4304.43    213.84 o 
  -2  11   2     4032.70     3894.20    201.24 o 
  -1  11   2     6910.73     7301.60    275.37 o 
   0  11   2     5230.57     3148.17    225.84 o 
   1  11   2     4384.10     4050.87    109.80 o 
   2  11   2     6305.16     6110.22    204.23 o 
   3  11   2    14564.50    14195.28    321.43 o 
   4  11   2       19.71       12.50     54.18 o 
   5  11   2     9115.87     8331.71    245.21 o 
   6  11   2     5817.05     5633.37    316.03 o 
   7  11   2       86.65       39.76     52.35 o 
   8  11   2     4013.09     3706.35    180.97 o 
   9  11   2     2963.35     3222.31    183.27 o 
  10  11   2        0.38      -29.59     49.30 o 
 -10  12   2       37.99      -20.85     57.41 o 
  -9  12   2      721.10      825.19    206.31 o 
  -8  12   2      257.13      350.69    163.07 o 
  -7  12   2      172.26      120.26    111.65 o 
  -6  12   2       59.21       29.11     38.49 o 
  -5  12   2     8530.88     8903.37    335.72 o 
  -4  12   2      828.57      968.11    273.97 o 
  -3  12   2    14632.04    14355.53    414.55 o 
  -2  12   2      177.52       83.70     48.12 o 
  -1  12   2       16.67      -25.52     37.67 o 
   0  12   2      274.35       38.99     85.56 o 
   1  12   2     6258.12     6371.68    213.38 o 
   2  12   2     4357.99     4419.39    181.11 o 
   3  12   2     9183.25     9181.43    325.90 o 
   4  12   2     4610.10     4524.87    229.65 o 
   5  12   2       71.90       89.00     61.93 o 
   6  12   2       99.06       98.94     64.33 o 
   7  12   2      747.15      630.64     83.11 o 
   8  12   2      806.34      913.51    115.86 o 
   9  12   2     1238.47     1247.59    134.81 o 
  -9  13   2      673.01      792.01    215.29 o 
  -8  13   2     1199.87      635.20    514.19 o 
  -7  13   2       54.30       44.30     42.82 o 
  -6  13   2      481.66      297.49     76.50 o 
  -5  13   2      452.92      538.23     86.93 o 
  -4  13   2     9742.21     9443.78    276.41 o 
  -3  13   2     2421.66     2241.66    156.57 o 
  -2  13   2     3827.87     4145.36    282.03 o 
  -1  13   2     5838.27     5478.70    203.49 o 
   0  13   2     8115.70     7192.83    669.94 o 
   1  13   2     2792.20     2706.80    159.75 o 
   2  13   2     7088.57     6912.72    233.58 o 
   3  13   2     1720.07     1701.01    139.77 o 
   4  13   2     2607.00     2641.45    201.43 o 
   5  13   2     1274.27     1072.19    173.25 o 
   6  13   2      102.20       94.18     71.32 o 
   7  13   2       16.58       39.72     47.20 o 
   8  13   2      800.52      775.61    110.18 o 
  -8  14   2        3.87        0.57     72.05 o 
  -7  14   2     6484.29     6359.72    304.40 o 
  -6  14   2      665.02      573.52     94.30 o 
  -5  14   2      630.02      759.41    107.01 o 
  -4  14   2     1685.16     1847.43    152.59 o 
  -3  14   2     2988.99     2710.29    167.71 o 
  -2  14   2     3219.73     3277.15    208.28 o 
  -1  14   2        8.91       20.35     52.00 o 
   0  14   2      113.75      209.43     71.22 o 
   1  14   2     3254.53     3345.50    171.56 o 
   2  14   2     5817.17     5637.35    221.67 o 
   3  14   2     1077.94     1026.90    117.34 o 
   4  14   2     7124.81     6985.30    250.70 o 
   5  14   2     2751.08     3195.65    230.62 o 
   6  14   2      916.06      797.83    114.66 o 
   7  14   2     5098.06     5232.53    305.24 o 
  -7  15   2      249.18      342.94    107.00 o 
  -6  15   2     2581.77     2463.66    228.96 o 
  -5  15   2     1096.53     1126.78    166.37 o 
  -4  15   2       14.41       72.89     58.07 o 
  -3  15   2      318.44      336.32     79.18 o 
  -2  15   2       31.54      120.52     63.16 o 
  -1  15   2     3156.46     3100.47    181.26 o 
   0  15   2     1423.68     1394.03    135.48 o 
   1  15   2      366.55      324.87     83.40 o 
   2  15   2     1281.18     1224.17    131.88 o 
   3  15   2      760.73      964.74    121.26 o 
   4  15   2     3715.08     3754.61    201.94 o 
   5  15   2      340.52      354.98    143.92 o 
   6  15   2    10304.02    10898.71    374.78 o 
  -5  16   2      577.36      909.27    276.83 o 
  -4  16   2      498.56      283.01     80.64 o 
  -3  16   2      335.05      295.11     79.16 o 
  -2  16   2     9897.13    10062.96    313.85 o 
  -1  16   2       64.58       53.95    114.22 o 
   0  16   2     6929.73     6935.76    329.42 o 
   1  16   2      742.12      716.28    110.92 o 
   2  16   2     1740.99     1795.20    160.91 o 
   3  16   2       42.63      127.17     70.01 o 
   4  16   2      217.58      242.10     85.46 o 
  -2  17   2      586.46      952.87    141.39 o 
  -1  17   2     6075.61     6065.04    251.99 o 
   0  17   2      206.14      318.88     86.86 o 
   1  17   2     2937.20     2882.49    205.51 o 
  -3 -17   3     2616.56     2948.31    249.10 o 
  -2 -17   3     1635.29     1260.08    136.81 o 
  -1 -17   3     3713.98     3731.94    210.31 o 
   0 -17   3     4260.78     4433.50    252.34 o 
   1 -17   3       86.57       61.18     71.34 o 
   2 -17   3     1472.54     1662.94    150.60 o 
   3 -17   3     4706.56     4735.57    212.37 o 
   4 -17   3     1885.02     2223.22    204.28 o 
  -5 -16   3     2081.16     2377.98    181.51 o 
  -4 -16   3     1797.14     1843.86    159.71 o 
  -3 -16   3     1028.41      880.83    116.14 o 
  -2 -16   3     5622.61     5344.36    225.07 o 
  -1 -16   3       19.52       67.67     61.63 o 
   0 -16   3     1972.03     1926.62    211.59 o 
   1 -16   3       42.22       69.70     62.83 o 
   2 -16   3     3048.46     3205.70    184.28 o 
   3 -16   3      267.94      263.01     80.51 o 
   4 -16   3     9484.72     9078.37    288.32 o 
   5 -16   3      130.79      276.63     81.65 o 
   6 -16   3     2565.06     2713.26    247.66 o 
  -7 -15   3     2038.15     1805.51    158.64 o 
  -6 -15   3     1739.85     1918.78    159.33 o 
  -5 -15   3      503.45      531.74    116.58 o 
  -4 -15   3     8824.83     9165.95    287.13 o 
  -3 -15   3     2679.97     2817.12    300.50 o 
  -2 -15   3     8971.50     9509.47    370.84 o 
  -1 -15   3     2809.79     2492.33    200.43 o 
   0 -15   3     4759.48     4714.37    200.16 o 
   1 -15   3      137.25      130.05     61.12 o 
   2 -15   3     1544.20     1753.81    161.28 o 
   3 -15   3     4135.78     4485.14    211.51 o 
   4 -15   3     3677.74     3252.38    180.90 o 
   5 -15   3     2520.13     2449.95    159.76 o 
   6 -15   3     4565.24     4462.09    200.23 o 
   7 -15   3       98.30      210.74    163.50 o 
   8 -15   3        5.64       42.62     88.97 o 
  -8 -14   3     5245.00     5265.51    305.81 o 
  -7 -14   3      382.14      199.95     74.37 o 
  -6 -14   3    10232.06    10697.29    310.11 o 
  -5 -14   3      371.25      469.76     90.82 o 
  -4 -14   3     1225.04     1271.32    135.61 o 
  -3 -14   3    10362.95     9928.42    285.11 o 
  -2 -14   3       31.44        6.95     51.37 o 
  -1 -14   3      248.85      159.05     64.69 o 
   0 -14   3     2076.86     2146.60    151.25 o 
   1 -14   3      162.49      196.18     63.59 o 
   2 -14   3       42.96       -6.32     44.58 o 
   3 -14   3      517.68      499.51     81.85 o 
   4 -14   3       58.24      119.73     59.93 o 
   5 -14   3     4752.44     4966.88    200.69 o 
   6 -14   3     2676.64     2771.75    166.86 o 
   7 -14   3     1872.76     1881.07    253.12 o 
   8 -14   3     5259.14     4952.49    273.82 o 
   9 -14   3     1374.65     1518.56    187.02 o 
  -9 -13   3     1162.29     1129.35    130.85 o 
  -8 -13   3     2614.52     2698.11    256.80 o 
  -7 -13   3     2680.59     2657.48    146.69 o 
  -6 -13   3       70.79       61.70     62.66 o 
  -5 -13   3     1621.52     1959.87    146.47 o 
  -4 -13   3     3704.87     3488.84    166.31 o 
  -3 -13   3        9.66       19.68     47.16 o 
  -2 -13   3       77.12       65.71     54.31 o 
  -1 -13   3      174.09      148.75     64.16 o 
   0 -13   3    21152.89    20546.94    596.41 o 
   1 -13   3     2344.47     2106.76    145.78 o 
   2 -13   3     6148.63     5805.24    203.52 o 
   3 -13   3       40.98       30.58     47.16 o 
   4 -13   3     3778.81     3500.04    180.90 o 
   5 -13   3     1656.39     1587.51    129.32 o 
   6 -13   3     1864.83     1941.55    143.95 o 
   7 -13   3     9947.38    10048.13    707.92 o 
   8 -13   3      224.97      275.60     92.42 o 
   9 -13   3     5726.16     5957.90    492.56 o 
  10 -13   3     1555.72     1838.13    297.12 o 
 -10 -12   3      853.66      806.23    108.38 o 
  -9 -12   3     2943.54     2657.48    184.70 o 
  -8 -12   3     4239.45     4831.88    204.57 o 
  -7 -12   3     1243.16     1502.60    131.86 o 
  -6 -12   3     2952.37     2942.18    167.17 o 
  -5 -12   3     1810.36     1667.60    131.53 o 
  -4 -12   3      108.64        9.23     48.14 o 
  -3 -12   3     1190.35     1019.47    105.23 o 
  -2 -12   3      544.98      610.02     86.98 o 
  -1 -12   3    22720.13    22429.40    418.79 o 
   0 -12   3        1.47      -71.90     46.42 o 
   1 -12   3    27800.79    26203.40    460.06 o 
   2 -12   3        0.26      -56.86     37.67 o 
   3 -12   3     9287.01     9341.86    250.76 o 
   4 -12   3      376.15      328.95     67.20 o 
   5 -12   3      473.90      498.33     78.39 o 
   6 -12   3       38.98       70.77     80.63 o 
   7 -12   3      587.01      542.86    109.39 o 
   8 -12   3     1143.36     1391.66    165.79 o 
   9 -12   3      517.75      712.36    219.82 o 
  10 -12   3      390.25      366.04    156.70 o 
  11 -12   3     1306.84     1042.86    229.11 o 
 -11 -11   3      114.18       20.16     53.72 o 
 -10 -11   3     2706.73     2482.08    261.29 o 
  -9 -11   3     3478.12     3572.26    162.71 o 
  -8 -11   3     3641.95     4138.49    263.70 o 
  -7 -11   3    12009.28    12526.81    247.76 o 
  -6 -11   3     2062.20     2343.03    131.52 o 
  -5 -11   3     8260.71     8489.79    206.19 o 
  -4 -11   3     7899.18     7227.51    218.59 o 
  -3 -11   3       39.96       15.72     53.50 o 
  -2 -11   3      934.52      932.13     94.73 o 
  -1 -11   3      175.76      196.85     59.49 o 
   0 -11   3     3738.08     3789.47    149.94 o 
   1 -11   3      362.79      315.35     62.88 o 
   2 -11   3     1010.27      997.34     72.89 o 
   3 -11   3     1472.85     1195.83    221.66 o 
   4 -11   3     1462.01     1261.96    166.03 o 
   5 -11   3     3461.22     3524.86    153.47 o 
   6 -11   3     5489.89     5403.19    191.22 o 
   7 -11   3     6722.24     6383.16    272.79 o 
   8 -11   3      151.84      125.30     77.16 o 
   9 -11   3     3801.45     3449.38    212.12 o 
  10 -11   3     2503.10     2791.07    336.93 o 
  11 -11   3      149.05      267.62    145.48 o 
 -11 -10   3     3006.19     3391.64    190.98 o 
 -10 -10   3      612.26      847.76    101.75 o 
  -9 -10   3     2710.53     2588.67    154.62 o 
  -8 -10   3     1294.18     1371.60    110.51 o 
  -7 -10   3       10.30       16.93     39.00 o 
  -6 -10   3     3929.18     3875.78    143.62 o 
  -5 -10   3     9664.17     9184.60    207.14 o 
  -4 -10   3       22.35      -11.19     45.35 o 
  -3 -10   3    27800.24    27166.33    422.10 o 
  -2 -10   3     4692.69     4686.54     97.03 o 
  -1 -10   3     6805.34     6761.40    152.49 o 
   0 -10   3      417.09      359.31     51.96 o 
   1 -10   3      321.55      228.37     53.50 o 
   2 -10   3     2506.67     2552.96     63.64 o 
   3 -10   3     7896.19     7591.76    152.28 o 
   4 -10   3      237.00      281.41     53.61 o 
   5 -10   3    16957.62    16838.27    348.54 o 
   6 -10   3    10466.62    10203.88    265.40 o 
   7 -10   3     2094.23     1982.82    140.72 o 
   8 -10   3    10335.77     9794.69    455.59 o 
   9 -10   3     2161.64     2385.63    279.17 o 
  10 -10   3     1863.44     1738.48    266.37 o 
  11 -10   3     2507.91     2700.95    331.74 o 
  12 -10   3      211.28      297.82    167.88 o 
 -12  -9   3       17.11      -10.96     71.51 o 
 -11  -9   3    14663.42    15087.38    400.93 o 
 -10  -9   3     1744.83     1717.01    129.86 o 
  -9  -9   3     1644.43     1836.27    129.62 o 
  -8  -9   3      737.67      816.55     87.96 o 
  -7  -9   3       87.24       41.19     37.74 o 
  -6  -9   3     1722.13     1984.19     99.01 o 
  -5  -9   3     2598.82     2727.88    114.54 o 
  -4  -9   3    10314.09    10292.30    151.68 o 
  -3  -9   3    18086.43    18648.29    223.93 o 
  -2  -9   3     8243.89     9085.23    131.32 o 
  -1  -9   3    11788.11    12318.72    227.47 o 
   0  -9   3      110.01       88.36     34.91 o 
   1  -9   3     1628.94     1646.41     79.58 o 
   2  -9   3     6001.68     5806.25     97.36 o 
   3  -9   3    14479.10    14547.24    182.35 o 
   4  -9   3    25078.39    24144.56    269.23 o 
   5  -9   3     2262.79     2103.14     87.15 o 
   6  -9   3    10209.35    10295.20    217.06 o 
   7  -9   3     2496.36     2534.73    141.26 o 
   8  -9   3        0.28       70.48     51.51 o 
   9  -9   3      654.57      640.57     83.92 o 
  10  -9   3     3098.05     3533.93    190.28 o 
  11  -9   3     1740.55     1802.25    160.20 o 
  12  -9   3     2081.37     2303.51    197.00 o 
 -12  -8   3     4943.32     4596.23    312.55 o 
 -11  -8   3       96.54       90.62     55.90 o 
 -10  -8   3     6791.41     7075.59    223.88 o 
  -9  -8   3       19.18       49.23     46.57 o 
  -8  -8   3     1319.62     1285.30    101.86 o 
  -7  -8   3      403.66      310.57     50.36 o 
  -6  -8   3        4.35       24.18     31.60 o 
  -5  -8   3     1758.63     1666.48     83.21 o 
  -4  -8   3     7517.39     7888.15    130.36 o 
  -3  -8   3     7524.02     7509.25    114.41 o 
  -2  -8   3    16269.04    16510.37    185.69 o 
  -1  -8   3    12770.77    13028.88    154.67 o 
   0  -8   3     3417.35     3657.72    107.87 o 
   1  -8   3     6393.57     6472.53    111.49 o 
   2  -8   3    20972.69    20601.24    210.74 o 
   3  -8   3      206.65      330.92     32.68 o 
   4  -8   3    28920.71    28078.64    295.16 o 
   5  -8   3      410.88      478.87     46.66 o 
   6  -8   3     4047.70     4165.11    184.21 o 
   7  -8   3      357.23      313.17     64.00 o 
   8  -8   3      229.86      161.74     59.40 o 
   9  -8   3      157.27       79.16     73.35 o 
  10  -8   3     2476.66     2698.34    244.96 o 
  11  -8   3     1518.26     1628.84    153.12 o 
  12  -8   3     9508.90     9389.38    313.81 o 
  13  -8   3       91.75      264.99    123.14 o 
 -13  -7   3      690.30      687.74    120.52 o 
 -12  -7   3     1382.43     1451.35    195.33 o 
 -11  -7   3       94.00      178.03    104.22 o 
 -10  -7   3      628.87      773.25     88.07 o 
  -9  -7   3     3043.66     3269.71    139.52 o 
  -8  -7   3     2702.60     2637.51    190.90 o 
  -7  -7   3    17416.46    17165.66    255.04 o 
  -6  -7   3      688.63      628.28     52.71 o 
  -5  -7   3    10730.59    10933.96    182.65 o 
  -4  -7   3    15375.00    15123.96    212.45 o 
  -3  -7   3    15753.31    17215.98    186.98 o 
  -2  -7   3    52388.32    53789.47    461.13 o 
  -1  -7   3    22216.53    23601.58    254.39 o 
   0  -7   3    25002.32    25700.54    650.76 o 
   1  -7   3     7263.08     7425.73    115.86 o 
   2  -7   3    40195.45    40490.12    364.01 o 
   3  -7   3    17831.26    17701.96    199.81 o 
   4  -7   3    16808.86    16751.58    219.14 o 
   5  -7   3     1651.08     1417.54     53.53 o 
   6  -7   3      686.27      719.96     45.90 o 
   7  -7   3      663.21      677.53     54.83 o 
   8  -7   3       44.47       57.44     30.55 o 
   9  -7   3       12.37       37.52     66.70 o 
  10  -7   3       30.75       42.32     66.33 o 
  11  -7   3     8318.61     8611.50    387.32 o 
  12  -7   3     1371.90     1457.28    152.12 o 
  13  -7   3     3318.23     3283.77    290.06 o 
 -13  -6   3     5539.44     6210.89    300.54 o 
 -12  -6   3       88.29      125.51     98.05 o 
 -11  -6   3       32.18       44.86     57.94 o 
 -10  -6   3     1893.88     1764.08    143.62 o 
  -9  -6   3     2269.19     1829.35    118.31 o 
  -8  -6   3    17874.26    17897.04    310.20 o 
  -7  -6   3      108.03      114.16     33.15 o 
  -6  -6   3    37150.79    37032.14    378.37 o 
  -5  -6   3    11366.93    11669.30    166.28 o 
  -4  -6   3     6235.89     6480.00    124.53 o 
  -3  -6   3    10449.13    11327.10    163.13 o 
  -2  -6   3     8646.66     9257.35    137.00 o 
  -1  -6   3     8468.77    10114.52    167.79 o 
   0  -6   3       15.07      -27.27     19.16 o 
   1  -6   3     1119.78     1455.58     48.88 o 
   2  -6   3     1696.76     1934.88     50.37 o 
   3  -6   3    18807.85    19606.73    210.00 o 
   4  -6   3      570.10      576.52     40.75 o 
   5  -6   3     8141.78     8021.12    145.96 o 
   6  -6   3    17617.08    17755.10    216.82 o 
   7  -6   3      158.22      136.10     34.21 o 
   8  -6   3    19863.21    20082.88    429.70 o 
   9  -6   3      330.24      313.16     91.86 o 
  10  -6   3      992.23      879.40    115.10 o 
  11  -6   3       75.35       -2.84     70.84 o 
  12  -6   3     1545.49     1777.81    167.68 o 
  13  -6   3     1505.77     2257.39    309.70 o 
 -13  -5   3      588.26      417.09     96.97 o 
 -12  -5   3     3883.78     4737.60    276.46 o 
 -11  -5   3      469.47      495.33    120.55 o 
 -10  -5   3     1196.13     1211.62    153.21 o 
  -9  -5   3     1198.66     1318.88    117.83 o 
  -8  -5   3     1642.62     1301.39    117.25 o 
  -7  -5   3    12560.72    12649.03    163.16 o 
  -6  -5   3     1125.18     1258.65     65.94 o 
  -5  -5   3    20941.58    22085.47    271.48 o 
  -4  -5   3     1958.28     2064.16     61.79 o 
  -3  -5   3     7510.88     8303.50    129.31 o 
  -2  -5   3    15715.07    15016.66    204.11 o 
  -1  -5   3     7857.99     7655.22    160.01 o 
   0  -5   3    12823.02    11828.17    174.70 o 
   1  -5   3     5674.98     6461.52     95.96 o 
   2  -5   3     6959.30     6857.30     94.91 o 
   3  -5   3     6712.36     7541.40    128.66 o 
   4  -5   3      644.34      645.57     34.28 o 
   5  -5   3    16691.85    17503.04    226.67 o 
   6  -5   3     2900.78     3257.25     83.26 o 
   7  -5   3    28847.38    27971.82    343.31 o 
   8  -5   3      756.61      717.22     74.95 o 
   9  -5   3    19713.64    19079.60    320.92 o 
  10  -5   3      873.15      864.54     85.51 o 
  11  -5   3       41.88        4.31     61.03 o 
  12  -5   3      261.16      347.47     93.00 o 
  13  -5   3      374.35      118.39    120.84 o 
  14  -5   3      291.04      227.84    124.29 o 
 -13  -4   3     6579.48     6519.89    322.45 o 
 -12  -4   3     6964.33     6502.52    311.17 o 
 -11  -4   3      528.33      317.22    100.69 o 
 -10  -4   3     6641.97     7156.81    295.14 o 
  -9  -4   3     3414.58     3588.24    200.49 o 
  -8  -4   3      866.06      957.73    218.10 o 
  -7  -4   3      426.58      589.71     40.01 o 
  -6  -4   3     2472.19     2498.69     76.47 o 
  -5  -4   3    14545.62    15342.97    202.36 o 
  -4  -4   3     8906.00     9116.33    136.97 o 
  -3  -4   3     1354.35     1457.53     53.34 o 
  -2  -4   3    10931.24    11194.23    158.77 o 
  -1  -4   3   124579.46   121871.55   1150.40 o 
   0  -4   3       85.63       44.47     24.67 o 
   1  -4   3   125588.70   128371.63   1036.27 o 
   2  -4   3     2716.88     3281.88     77.27 o 
   3  -4   3     3497.76     3164.80     87.42 o 
   4  -4   3    10126.52    10588.63    190.86 o 
   5  -4   3     7245.59     8146.26    140.21 o 
   6  -4   3     5136.60     4974.54    113.83 o 
   7  -4   3      118.39       73.17     62.07 o 
   8  -4   3     4770.40     4562.62    133.45 o 
   9  -4   3      825.17      868.51    112.08 o 
  10  -4   3      127.05      146.54     70.15 o 
  11  -4   3       10.79      -83.74    106.12 o 
  12  -4   3     1601.66     1295.04    141.19 o 
  13  -4   3     7811.40     8276.49    376.04 o 
  14  -4   3      226.70      376.49    213.85 o 
 -14  -3   3       83.57      -57.07     80.56 o 
 -13  -3   3      503.83      471.24    136.74 o 
 -12  -3   3      563.87      361.35    105.18 o 
 -11  -3   3     1479.14     1685.30    179.02 o 
 -10  -3   3    11504.38    11526.85    366.79 o 
  -9  -3   3     6370.95     6189.58    260.47 o 
  -8  -3   3     8209.46     8181.56    193.51 o 
  -7  -3   3     8046.87     8559.10    209.35 o 
  -6  -3   3    21267.49    21526.63    221.09 o 
  -5  -3   3     6088.42     6504.81    125.15 o 
  -4  -3   3    18175.80    17867.81    181.47 o 
  -3  -3   3      330.89      371.62     32.17 o 
  -2  -3   3     4112.87     4227.45    133.48 o 
  -1  -3   3     2734.18     2871.91     69.64 o 
   0  -3   3   102100.61   108237.09   1114.54 o 
   1  -3   3     9129.43     9349.38    115.70 o 
   2  -3   3     5001.52     5122.08     79.12 o 
   3  -3   3     4250.84     3912.28    103.17 o 
   4  -3   3     5638.98     5599.70    119.00 o 
   5  -3   3    12086.04    12478.69    225.03 o 
   6  -3   3    22148.25    23074.60    277.16 o 
   7  -3   3     1881.97     2199.96     89.86 o 
   8  -3   3     2164.47     2172.82     81.08 o 
   9  -3   3     4419.20     4346.57    180.32 o 
  10  -3   3     4488.39     3948.83    181.86 o 
  11  -3   3     6767.98     6415.19    245.02 o 
  12  -3   3        2.71       47.75     63.86 o 
  13  -3   3     2591.95     2403.78    247.08 o 
  14  -3   3     7815.67     8890.99    410.51 o 
 -14  -2   3      168.91       35.80     98.10 o 
 -13  -2   3      144.73      221.62    107.77 o 
 -12  -2   3     1864.74     1843.46    195.95 o 
 -11  -2   3     5410.68     5389.36    261.55 o 
 -10  -2   3      403.65      493.82    115.36 o 
  -9  -2   3    15725.33    15608.86    414.38 o 
  -8  -2   3        1.96       62.86     49.01 o 
  -7  -2   3      139.07       99.05     41.17 o 
  -6  -2   3      821.30     1104.45     59.88 o 
  -5  -2   3    37097.83    37579.18    362.50 o 
  -4  -2   3     4739.45     4540.17     84.01 o 
  -3  -2   3    21060.61    21694.05    224.63 o 
  -2  -2   3      315.34      378.60     31.47 o 
  -1  -2   3    28428.98    29658.69    566.38 o 
   0  -2   3      434.65      363.54     17.43 o 
   1  -2   3    17961.70    18159.24    197.18 o 
   2  -2   3    11659.56    10181.76    139.93 o 
   3  -2   3    32839.52    31862.69    464.04 o 
   4  -2   3        2.87       37.43     28.68 o 
   5  -2   3    68347.66    66245.40   1220.92 o 
   6  -2   3     5209.49     5581.79    150.91 o 
   7  -2   3     2042.89     2195.81     80.34 o 
   8  -2   3     9475.37     9213.14    151.21 o 
   9  -2   3     6888.31     6945.39    217.17 o 
  10  -2   3     3263.58     3113.00    159.56 o 
  11  -2   3     3072.89     3067.37    163.79 o 
  12  -2   3     3338.94     3614.15    187.05 o 
  13  -2   3      468.73      415.05    127.26 o 
  14  -2   3      695.86      939.49    260.75 o 
 -14  -1   3     1644.55     1652.55    215.59 o 
 -13  -1   3     3171.96     3699.27    255.44 o 
 -12  -1   3      708.91      875.60    217.41 o 
 -11  -1   3     5633.17     5360.97    262.10 o 
 -10  -1   3     4711.27     4756.34    159.99 o 
  -9  -1   3     7360.19     7273.99    262.01 o 
  -8  -1   3     6476.17     6122.49    164.41 o 
  -7  -1   3     5464.45     5364.40    128.73 o 
  -6  -1   3     8638.71     9593.42    165.70 o 
  -5  -1   3     1966.30     2051.82     68.78 o 
  -4  -1   3    10968.03    10013.40    127.19 o 
  -3  -1   3    20266.78    20181.53    180.38 o 
  -2  -1   3      340.89      479.72     28.27 o 
  -1  -1   3      615.72      581.82     19.39 o 
   0  -1   3    17438.68    17449.16    211.47 o 
   1  -1   3     2265.48     2149.92     60.30 o 
   2  -1   3      660.10      878.96     36.40 o 
   3  -1   3     9645.76    10085.82    130.32 o 
   4  -1   3    28278.62    26090.07    271.11 o 
   5  -1   3     2835.78     2693.08     74.63 o 
   6  -1   3    26650.19    26237.85    329.18 o 
   7  -1   3      157.63      216.91     29.20 o 
   8  -1   3     2895.67     3087.26    108.27 o 
   9  -1   3     2017.23     2474.06    136.12 o 
  10  -1   3    10468.99    10528.56    277.19 o 
  11  -1   3     1549.63     1913.23    145.03 o 
  12  -1   3     1546.90     1729.58    204.35 o 
  13  -1   3       51.20      -24.75     74.75 o 
  14  -1   3        1.13      -53.78    122.78 o 
 -14   0   3       39.71      -65.88    132.18 o 
 -13   0   3     2341.00     2706.22    274.22 o 
 -12   0   3     4367.29     4318.57    173.51 o 
 -11   0   3       53.24       -6.75     37.86 o 
 -10   0   3     1164.77     1347.72    108.06 o 
  -9   0   3     3583.19     3301.78    137.97 o 
  -8   0   3      483.57      561.10     71.49 o 
  -7   0   3       17.12      -48.75     28.11 o 
  -6   0   3       20.99       67.14     20.71 o 
  -5   0   3      539.70      710.08     30.90 o 
  -4   0   3     5880.70     6261.21     75.13 o 
  -3   0   3      263.14      287.50     18.76 o 
  -2   0   3    47407.08    51105.04    407.17 o 
  -1   0   3    41409.86    40906.15    347.11 o 
   0   0   3        0.15       -6.19      3.09 o 
   1   0   3    21426.07    23421.39    171.33 o 
   2   0   3    36038.34    39394.04    291.90 o 
   3   0   3      930.53      708.80     31.07 o 
   4   0   3    12815.24    13454.23    134.98 o 
   5   0   3     3311.32     3025.50     63.87 o 
   6   0   3     3546.77     3617.73     97.64 o 
   7   0   3      239.72      220.72     41.92 o 
   8   0   3      766.21      770.16     63.58 o 
   9   0   3    10930.73    10353.82    253.62 o 
  10   0   3    11947.46    11293.10    376.66 o 
  11   0   3     2623.66     2694.47    156.07 o 
  12   0   3     6548.79     7292.70    241.65 o 
  13   0   3     1320.10     1148.33    180.00 o 
  14   0   3      489.42      249.59    159.27 o 
 -14   1   3      264.19      152.21    127.98 o 
 -13   1   3      103.72      -14.65    110.16 o 
 -12   1   3     1361.58     1289.58    121.23 o 
 -11   1   3      391.48      288.85     82.03 o 
 -10   1   3       15.03       20.00     37.88 o 
  -9   1   3     9703.52     8775.05    194.03 o 
  -8   1   3      476.05      450.91     47.86 o 
  -7   1   3    33471.41    31436.93    660.69 o 
  -6   1   3       75.02      103.27     20.81 o 
  -5   1   3     6288.84     6455.88     99.04 o 
  -4   1   3     2658.62     2626.79     53.90 o 
  -3   1   3      811.46      658.85     30.94 o 
  -2   1   3   127509.52   131457.27   1240.24 o 
  -1   1   3     2597.95     2953.99     45.64 o 
   0   1   3    70616.08    70357.88    734.52 o 
   1   1   3     6795.03     6983.48    103.86 o 
   2   1   3   183579.64   178153.14   1167.97 o 
   3   1   3     1467.50     1234.93     32.98 o 
   4   1   3    10149.05    10226.44    125.58 o 
   5   1   3     2102.63     2411.14     56.65 o 
   6   1   3     1820.95     2004.02     53.53 o 
   7   1   3     2238.26     2340.67     92.95 o 
   8   1   3     1812.60     1480.28    284.32 o 
   9   1   3     1377.85     1415.80    113.74 o 
  10   1   3      213.92      142.96     83.81 o 
  11   1   3     3808.81     4102.16    188.43 o 
  12   1   3     2101.39     1809.56    140.17 o 
  13   1   3     2018.98     2125.91    232.25 o 
  14   1   3     4216.00     4280.84    301.59 o 
 -14   2   3       18.69       54.05    243.88 o 
 -13   2   3      292.38      232.87    160.10 o 
 -12   2   3      204.37       91.76     67.28 o 
 -11   2   3      557.84      607.49     72.96 o 
 -10   2   3     2335.50     1850.62    111.53 o 
  -9   2   3      202.11      176.76     47.71 o 
  -8   2   3    50539.09    50314.09    510.14 o 
  -7   2   3      305.82      282.57     39.19 o 
  -6   2   3    50109.40    50304.34    454.96 o 
  -5   2   3     1656.34     1606.14     49.27 o 
  -4   2   3      231.38      204.21     23.33 o 
  -3   2   3      800.05      878.91     57.58 o 
  -2   2   3     9285.37     9267.55     91.80 o 
  -1   2   3     9685.05    10075.52    118.85 o 
   0   2   3      552.68      487.79     42.86 o 
   1   2   3    12069.23    12357.38    180.19 o 
   2   2   3    17890.74    17300.37    212.34 o 
   3   2   3     2915.23     2969.98     69.31 o 
   4   2   3     4077.01     4246.11     70.32 o 
   5   2   3       45.54       37.01     26.50 o 
   6   2   3    41091.56    41914.70    378.62 o 
   7   2   3      746.67      909.98    117.34 o 
   8   2   3    17580.28    17199.80    266.77 o 
   9   2   3     2752.79     2799.65    132.45 o 
  10   2   3     1152.50     1250.78    109.52 o 
  11   2   3       91.87       69.77     59.40 o 
  12   2   3      150.39      215.51     70.17 o 
  13   2   3     3832.07     3597.15    337.11 o 
  14   2   3      195.34      182.91     82.89 o 
 -14   3   3     3603.36     3216.38    284.94 o 
 -13   3   3     2224.53     2335.87    239.58 o 
 -12   3   3     1123.74      916.32    110.42 o 
 -11   3   3     2819.00     2768.60    166.34 o 
 -10   3   3      317.69      339.54     62.32 o 
  -9   3   3      179.37      134.80     46.13 o 
  -8   3   3      778.88      662.45     55.65 o 
  -7   3   3    15206.18    15245.38    213.02 o 
  -6   3   3      364.59      597.14     42.78 o 
  -5   3   3      507.05      415.64     32.46 o 
  -4   3   3     3348.37     3194.35     58.69 o 
  -3   3   3      484.90      426.17     24.35 o 
  -2   3   3    22448.97    22083.55    217.02 o 
  -1   3   3      187.99       85.03     24.53 o 
   0   3   3     2458.44     2283.96     70.27 o 
   1   3   3     1463.80     1367.65     63.34 o 
   2   3   3    14923.67    15881.48    218.07 o 
   3   3   3     4813.01     4238.98     84.32 o 
   4   3   3     7761.51     7758.39    130.14 o 
   5   3   3    14113.12    14326.38    154.49 o 
   6   3   3      695.03      711.45     40.73 o 
   7   3   3    41102.52    40004.22    409.91 o 
   8   3   3      186.01      161.41     47.25 o 
   9   3   3     3987.27     3985.46    244.10 o 
  10   3   3      124.33      102.41     45.95 o 
  11   3   3       70.34       86.87     45.10 o 
  12   3   3      657.66      572.58     88.99 o 
  13   3   3       81.81       84.02     93.01 o 
  14   3   3       43.31       19.11     67.88 o 
 -14   4   3      781.39      844.44    175.47 o 
 -13   4   3      226.35      172.60    109.80 o 
 -12   4   3     8759.39     8426.66    267.83 o 
 -11   4   3     2062.88     2109.66    127.56 o 
 -10   4   3     1652.42     1822.04    115.29 o 
  -9   4   3     4623.69     4282.26    143.93 o 
  -8   4   3     2889.75     2890.38     98.19 o 
  -7   4   3      231.48      264.84     41.35 o 
  -6   4   3       30.69       14.60     25.04 o 
  -5   4   3      157.50      207.20     27.48 o 
  -4   4   3    37976.37    37982.14    283.59 o 
  -3   4   3    19041.95    20255.79    167.31 o 
  -2   4   3    18536.99    18293.39    188.55 o 
  -1   4   3    47932.64    47706.48    440.56 o 
   0   4   3       29.16       -7.98     12.25 o 
   1   4   3    48801.27    48378.28    496.95 o 
   2   4   3    19011.70    18674.51    209.97 o 
   3   4   3    21811.65    22936.09    252.46 o 
   4   4   3     5983.25     6271.19    102.64 o 
   5   4   3     2188.48     2137.06     56.03 o 
   6   4   3     6228.69     6129.89     98.22 o 
   7   4   3     1352.88     1413.77     58.61 o 
   8   4   3     4177.29     4115.68    113.06 o 
   9   4   3      798.31      974.25     78.45 o 
  10   4   3     1071.65     1148.60     84.58 o 
  11   4   3     1843.17     1801.38     96.62 o 
  12   4   3     4357.16     4400.75    157.03 o 
  13   4   3     3973.42     3602.29    219.60 o 
 -13   5   3     2336.72     1733.95    210.37 o 
 -12   5   3     3036.44     2942.30    373.11 o 
 -11   5   3     3069.12     3038.73    139.92 o 
 -10   5   3    12337.20    12003.09    311.90 o 
  -9   5   3     1230.99     1344.97    130.06 o 
  -8   5   3      269.50      358.96     54.06 o 
  -7   5   3     1771.83     1846.33     81.56 o 
  -6   5   3     7333.59     7066.88    137.83 o 
  -5   5   3     6199.11     6381.15    112.02 o 
  -4   5   3    26531.55    28635.27    229.85 o 
  -3   5   3    23814.26    24319.87    208.79 o 
  -2   5   3     2753.70     3194.39     68.41 o 
  -1   5   3      237.05      174.23     28.22 o 
   0   5   3     8939.57     7737.03    128.80 o 
   1   5   3     8581.80     8820.28    144.48 o 
   2   5   3     3336.41     3568.13     79.40 o 
   3   5   3    26029.73    27328.63    261.77 o 
   4   5   3    22594.78    23886.13    297.87 o 
   5   5   3     5365.01     5767.22    103.19 o 
   6   5   3     1475.53     1585.81     57.25 o 
   7   5   3      207.96      341.08     40.11 o 
   8   5   3       66.98       59.17     42.09 o 
   9   5   3     9574.08     9251.17    180.33 o 
  10   5   3      712.40      876.67    151.59 o 
  11   5   3    14317.51    14148.03    369.20 o 
  12   5   3      316.17      361.68    165.20 o 
  13   5   3     3922.23     3715.36    225.22 o 
 -13   6   3       64.46       59.11     91.30 o 
 -12   6   3      127.61      119.86     76.46 o 
 -11   6   3     8560.46     8629.92    273.17 o 
 -10   6   3       78.13       59.42     46.79 o 
  -9   6   3     9954.37     9788.79    219.06 o 
  -8   6   3     4764.71     4732.89    130.26 o 
  -7   6   3       26.23      -13.98     26.47 o 
  -6   6   3     2473.44     2248.50     76.32 o 
  -5   6   3    28867.17    29013.55    258.48 o 
  -4   6   3       13.44       46.28     32.31 o 
  -3   6   3     4968.52     5240.62     85.66 o 
  -2   6   3     1501.26     1527.39     75.28 o 
  -1   6   3      225.07      146.43     31.23 o 
   0   6   3      896.78      887.15     58.34 o 
   1   6   3      641.55      524.91     57.66 o 
   2   6   3      718.33      717.07     46.27 o 
   3   6   3    33437.72    33240.12    309.90 o 
   4   6   3      477.19      530.37     35.84 o 
   5   6   3    24870.24    24572.49    238.01 o 
   6   6   3       43.52      113.62     26.29 o 
   7   6   3      306.76      411.17     53.48 o 
   8   6   3      734.15      592.12    110.82 o 
   9   6   3    13550.80    13650.16    334.30 o 
  10   6   3     5732.08     6052.31    232.78 o 
  11   6   3     2187.82     1953.62    166.83 o 
  12   6   3     4589.19     5009.43    237.10 o 
  13   6   3       43.27      117.90     81.18 o 
 -13   7   3     1657.30     1585.44    217.19 o 
 -12   7   3       81.34      209.15    207.37 o 
 -11   7   3     3417.85     3326.13    193.99 o 
 -10   7   3     3284.06     3270.51    233.34 o 
  -9   7   3     4442.27     4514.85    149.27 o 
  -8   7   3       62.58       96.30     36.54 o 
  -7   7   3     6263.05     5837.16    139.22 o 
  -6   7   3     3464.75     3589.74     97.36 o 
  -5   7   3     2882.00     2805.34     78.07 o 
  -4   7   3    10336.98    10376.81    154.27 o 
  -3   7   3     4448.67     4351.88     91.77 o 
  -2   7   3      329.48      258.86     35.77 o 
  -1   7   3     7956.36     8037.52    137.52 o 
   0   7   3     5595.15     6000.70    157.47 o 
   1   7   3      170.27      274.26     40.02 o 
   2   7   3    13326.22    12706.04    175.49 o 
   3   7   3     5997.05     5953.35    111.83 o 
   4   7   3    22852.14    22281.07    225.76 o 
   5   7   3       64.02      146.72     49.86 o 
   6   7   3     4197.53     4050.62    176.46 o 
   7   7   3     6643.90     6675.25    181.87 o 
   8   7   3      762.95      822.65    107.50 o 
   9   7   3      773.20      789.30    109.62 o 
  10   7   3     5983.96     6130.32    243.02 o 
  11   7   3       88.29       72.45     66.42 o 
  12   7   3      216.26      188.19    133.85 o 
 -12   8   3      999.44     1588.47    207.05 o 
 -11   8   3       47.44      -24.06     75.77 o 
 -10   8   3       11.19      -91.41     80.87 o 
  -9   8   3     1063.10     1034.03     99.01 o 
  -8   8   3        1.71       74.75     58.38 o 
  -7   8   3      293.48      323.47     63.99 o 
  -6   8   3      975.86     1132.37     78.44 o 
  -5   8   3      313.08      300.71     39.02 o 
  -4   8   3     3200.50     3157.58     78.09 o 
  -3   8   3     4211.48     4110.58     94.08 o 
  -2   8   3     1161.95     1142.95     59.56 o 
  -1   8   3    42472.27    41944.75    437.54 o 
   0   8   3      329.50      413.29     56.97 o 
   1   8   3    23754.75    24282.51    320.70 o 
   2   8   3     1042.17     1281.82     61.67 o 
   3   8   3      965.25      961.88     45.21 o 
   4   8   3     1184.22     1477.37     95.58 o 
   5   8   3     3513.84     3341.70    127.77 o 
   6   8   3     2619.17     2461.34    183.74 o 
   7   8   3     3817.12     3849.14    145.68 o 
   8   8   3    10589.49    10775.89    343.75 o 
   9   8   3    10134.70    10538.74    492.61 o 
  10   8   3     1461.14     1179.68    244.70 o 
  11   8   3      115.04      152.42     68.81 o 
  12   8   3     1463.14     1315.48    157.60 o 
 -12   9   3       10.74     -131.30     78.66 o 
 -11   9   3       45.46       31.94    131.38 o 
 -10   9   3      228.72      366.84    251.68 o 
  -9   9   3    10519.28    10127.98    280.64 o 
  -8   9   3       17.28       29.86     59.96 o 
  -7   9   3    14907.60    14953.19    334.81 o 
  -6   9   3     3421.25     3356.88    131.35 o 
  -5   9   3     1999.60     1784.11     81.01 o 
  -4   9   3        6.67        0.50     22.61 o 
  -3   9   3      197.52      139.11     38.66 o 
  -2   9   3    18305.81    17995.86    260.94 o 
  -1   9   3      416.85      235.06     43.86 o 
   0   9   3    61125.17    61142.88    655.22 o 
   1   9   3     1007.04     1048.69     86.16 o 
   2   9   3     8320.49     8375.86    160.45 o 
   3   9   3       53.45       60.39     45.60 o 
   4   9   3       59.04       15.75     46.60 o 
   5   9   3       26.89      -58.57     54.46 o 
   6   9   3     1246.00     1274.63    125.70 o 
   7   9   3     2267.63     2280.79    133.46 o 
   8   9   3     5334.68     5749.21    224.50 o 
   9   9   3       42.08       25.76     42.75 o 
  10   9   3      671.00      478.30     82.28 o 
  11   9   3     1990.81     2067.02    150.76 o 
 -11  10   3     1472.95     1481.79    298.17 o 
 -10  10   3     2595.33     2337.80    209.66 o 
  -9  10   3     1494.92     1338.85    130.59 o 
  -8  10   3    28287.31    27017.68    502.46 o 
  -7  10   3     1790.84     1559.66    132.68 o 
  -6  10   3     8028.60     7652.06    200.43 o 
  -5  10   3     5175.06     5314.03    211.98 o 
  -4  10   3      409.49      404.00     73.51 o 
  -3  10   3       75.10       92.31     30.55 o 
  -2  10   3     1165.95     1245.73     69.81 o 
  -1  10   3     3442.66     3092.38    100.66 o 
   0  10   3     3606.42     3459.23    110.78 o 
   1  10   3     1627.56     1485.46     85.71 o 
   2  10   3     1697.88     1665.60     61.14 o 
   3  10   3       30.42       37.13     53.08 o 
   4  10   3     2041.63     2255.35    185.77 o 
   5  10   3      113.43       -2.93     44.78 o 
   6  10   3    11233.58    11796.39    299.25 o 
   7  10   3     3638.26     3835.89    155.45 o 
   8  10   3    10138.17     9825.95    294.75 o 
   9  10   3     2725.59     3020.34    161.64 o 
  10  10   3      809.68      885.47    109.32 o 
  11  10   3       26.38       91.27     60.05 o 
 -11  11   3     1812.01     2203.78    318.33 o 
 -10  11   3     1372.97     1215.65    232.00 o 
  -9  11   3      965.16      786.78    174.66 o 
  -8  11   3      928.93     1019.30    148.89 o 
  -7  11   3     3069.91     3088.67    221.37 o 
  -6  11   3     2916.15     2980.84    158.39 o 
  -5  11   3     1058.72     1226.41    117.55 o 
  -4  11   3     4461.37     4262.63    175.59 o 
  -3  11   3     5151.51     5274.38    190.49 o 
  -2  11   3     1908.33     1992.17    136.72 o 
  -1  11   3     2292.77     2346.05    148.07 o 
   0  11   3     8430.39     8296.89    305.19 o 
   1  11   3     6588.51     6448.28    151.83 o 
   2  11   3     3636.98     3380.15    269.07 o 
   3  11   3     2883.89     2485.57    229.91 o 
   4  11   3    10135.73     9327.14    323.72 o 
   5  11   3     4845.67     5215.23    245.93 o 
   6  11   3      164.11       77.81     38.93 o 
   7  11   3     9394.12     9515.43    276.89 o 
   8  11   3     1046.11      957.85    111.08 o 
   9  11   3     1528.22     1533.13    143.90 o 
  10  11   3      989.34      867.17    117.03 o 
 -10  12   3     1034.26      580.00    184.26 o 
  -9  12   3      128.65       74.25    214.03 o 
  -8  12   3       20.22       56.88     81.36 o 
  -7  12   3      406.90      614.77     91.44 o 
  -6  12   3      433.66      350.10     77.58 o 
  -5  12   3      540.93      592.94     89.29 o 
  -4  12   3    15432.33    15828.87    361.49 o 
  -3  12   3     1535.80     1385.15    124.10 o 
  -2  12   3     8547.25     7718.85    237.73 o 
  -1  12   3     2683.01     2690.58    147.86 o 
   0  12   3       44.82       33.50     50.71 o 
   1  12   3     5302.54     5503.58    177.31 o 
   2  12   3    15288.82    14183.78    417.32 o 
   3  12   3     7055.06     6972.54    286.19 o 
   4  12   3     1709.13     1980.10    183.70 o 
   5  12   3     2473.51     2768.29    429.23 o 
   6  12   3      520.60      415.15    138.17 o 
   7  12   3        5.62        4.35     49.37 o 
   8  12   3        5.06      -38.35     49.21 o 
   9  12   3      501.09      545.39     98.10 o 
  -9  13   3       29.51      110.06    100.84 o 
  -8  13   3      524.47      477.58    143.90 o 
  -7  13   3        0.86       20.07     49.34 o 
  -6  13   3     1741.52     1515.34    168.92 o 
  -5  13   3     6912.35     6610.63    238.21 o 
  -4  13   3     1535.42     1777.93    141.96 o 
  -3  13   3    15064.75    13554.05    338.18 o 
  -2  13   3      241.61      264.71     69.98 o 
  -1  13   3      487.09      323.16    157.84 o 
   0  13   3      227.27      161.91     58.54 o 
   1  13   3     3471.11     3710.10    221.64 o 
   2  13   3       70.73       74.90     67.72 o 
   3  13   3     9551.85     9438.60    351.66 o 
   4  13   3      686.76      569.20    123.93 o 
   5  13   3      256.49      191.05     63.76 o 
   6  13   3       78.95      -32.33     63.79 o 
   7  13   3       40.09       17.19     47.39 o 
   8  13   3      311.95      180.02     73.50 o 
  -8  14   3     5573.44     5974.57    313.88 o 
  -7  14   3     1268.53     1714.62    155.53 o 
  -6  14   3     1793.46     1966.33    162.59 o 
  -5  14   3     4246.80     3943.37    371.54 o 
  -4  14   3      183.29       81.62     63.17 o 
  -3  14   3     2823.04     2633.70    289.06 o 
  -2  14   3     1249.18     1097.61    145.85 o 
  -1  14   3      197.38       84.51     48.81 o 
   0  14   3      277.21       94.35     90.82 o 
   1  14   3     2179.85     2707.52    224.89 o 
   2  14   3     2564.81     2564.34    222.34 o 
   3  14   3     8053.48     7909.23    332.78 o 
   4  14   3        4.17       66.83     77.87 o 
   5  14   3     4159.49     4156.24    197.16 o 
   6  14   3     1360.73     1572.15    149.23 o 
   7  14   3      426.95      329.67     94.29 o 
  -7  15   3     4154.06     3809.83    208.82 o 
  -6  15   3     1790.53     1607.10    273.28 o 
  -5  15   3     2658.62     3500.77    242.41 o 
  -4  15   3     1566.83     1862.24    198.22 o 
  -3  15   3      317.95      250.11    143.54 o 
  -2  15   3     2002.97     2088.68    203.12 o 
  -1  15   3       19.14       11.45     50.99 o 
   0  15   3      887.84      684.33    126.40 o 
   1  15   3     1303.40     1194.32    164.54 o 
   2  15   3     2153.30     1798.28    257.82 o 
   3  15   3      226.32      188.12     88.18 o 
   4  15   3     6494.49     6777.24    257.59 o 
   5  15   3     5565.50     5888.81    243.72 o 
   6  15   3      174.91      247.84     87.19 o 
  -5  16   3      518.95      251.08    114.13 o 
  -4  16   3      400.42      574.74    259.07 o 
  -3  16   3     4542.61     4821.85    272.27 o 
  -2  16   3       45.67       82.33     69.58 o 
  -1  16   3    11239.82    11146.67    416.61 o 
   0  16   3      359.06      494.96    120.36 o 
   1  16   3     2304.17     2335.68    231.05 o 
   2  16   3      158.78       98.36     67.80 o 
   3  16   3       10.89       21.31     63.09 o 
   4  16   3     1658.22     1639.13    163.03 o 
  -3 -17   4      804.01      953.49    123.47 o 
  -2 -17   4     4832.04     4668.27    213.36 o 
  -1 -17   4     4282.20     4383.70    207.86 o 
   0 -17   4      724.39      777.78    230.03 o 
   1 -17   4     5047.91     5507.98    228.74 o 
   2 -17   4     1971.32     2010.86    161.12 o 
   3 -17   4     2337.24     2573.81    242.23 o 
   4 -17   4     2113.72     2354.12    232.36 o 
  -5 -16   4       91.47       98.68     96.89 o 
  -4 -16   4     1553.87     1671.36    152.37 o 
  -3 -16   4     2394.46     2401.29    176.81 o 
  -2 -16   4      137.69      222.56     73.76 o 
  -1 -16   4     4763.37     4785.19    208.33 o 
   0 -16   4     2913.82     2909.96    245.30 o 
   1 -16   4      582.28      406.43     82.16 o 
   2 -16   4     3092.93     3315.34    221.77 o 
   3 -16   4     6702.29     6915.28    317.74 o 
   4 -16   4      275.66      329.98     75.19 o 
   5 -16   4     4481.32     4819.50    279.75 o 
   6 -16   4      223.89      216.68     99.55 o 
  -7 -15   4       40.54      110.58     63.64 o 
  -6 -15   4      738.01      998.75    118.92 o 
  -5 -15   4     9235.68     9378.16    293.16 o 
  -4 -15   4     1127.33     1093.80    121.99 o 
  -3 -15   4     8157.14     7728.68    257.98 o 
  -2 -15   4     1433.04     1357.09    130.94 o 
  -1 -15   4     1969.94     2066.74    161.14 o 
   0 -15   4     1071.41     1068.06    117.00 o 
   1 -15   4       62.36       30.23     66.64 o 
   2 -15   4     3033.94     3024.28    170.38 o 
   3 -15   4      166.69      343.14     78.28 o 
   4 -15   4     5622.19     5545.87    318.81 o 
   5 -15   4     3805.17     4056.05    285.95 o 
   6 -15   4      481.73      762.15    140.69 o 
   7 -15   4      682.49      929.36    155.46 o 
   8 -15   4      406.61      503.24    150.80 o 
  -8 -14   4     1672.07     1607.49    152.20 o 
  -7 -14   4     6577.12     6690.91    212.08 o 
  -6 -14   4     1114.01     1140.04    123.78 o 
  -5 -14   4     3660.32     3833.25    184.17 o 
  -4 -14   4     6113.94     5549.75    283.63 o 
  -3 -14   4      422.60      442.87     83.98 o 
  -2 -14   4     6664.48     6847.22    325.68 o 
  -1 -14   4       28.54       45.53     52.37 o 
   0 -14   4       24.81      -23.76     45.28 o 
   1 -14   4        2.78        7.18     61.37 o 
   2 -14   4       26.23       60.00     53.51 o 
   3 -14   4       94.18      278.60     70.05 o 
   4 -14   4     5301.65     5040.26    197.44 o 
   5 -14   4      203.22       81.15     74.53 o 
   6 -14   4     6564.80     6689.77    233.32 o 
   7 -14   4     1106.34     1014.90    153.18 o 
   8 -14   4       29.00      154.05     92.36 o 
   9 -14   4      920.56      864.95    147.38 o 
  -9 -13   4     1467.21     1618.55    150.36 o 
  -8 -13   4     2468.42     2430.24    175.42 o 
  -7 -13   4     1404.78     1438.47    114.78 o 
  -6 -13   4     1167.17     1099.75    119.02 o 
  -5 -13   4     2597.96     2438.22    162.72 o 
  -4 -13   4      123.97       81.63     59.29 o 
  -3 -13   4     6792.53     6408.26    215.35 o 
  -2 -13   4      169.09     1902.83    231.73 o 
  -1 -13   4     6723.09     6835.11    218.77 o 
   0 -13   4      772.68      632.61     88.91 o 
   1 -13   4    16612.38    16491.72    353.41 o 
   2 -13   4     1505.27     1581.58    122.69 o 
   3 -13   4       14.72       83.44     47.71 o 
   4 -13   4      296.51      314.17     67.34 o 
   5 -13   4     3964.70     4167.28    173.78 o 
   6 -13   4     4964.29     4983.58    194.34 o 
   7 -13   4     1500.33     1492.84    171.46 o 
   8 -13   4     7470.35     7794.56    498.22 o 
   9 -13   4      935.05      888.10    140.18 o 
  10 -13   4     2569.16     2549.32    336.64 o 
 -10 -12   4      536.43      538.43     87.19 o 
  -9 -12   4      728.98      713.80     95.90 o 
  -8 -12   4     5297.26     5980.40    200.21 o 
  -7 -12   4     5919.63     5775.24    182.75 o 
  -6 -12   4       94.78      110.49     61.19 o 
  -5 -12   4      929.30     1007.53    108.32 o 
  -4 -12   4     1654.80     1518.40    130.57 o 
  -3 -12   4      191.80      262.84     76.30 o 
  -2 -12   4    12529.10    11972.89    288.13 o 
  -1 -12   4      717.24      720.14     90.51 o 
   0 -12   4    26898.63    26666.94    461.98 o 
   1 -12   4      255.42      116.90     64.71 o 
   2 -12   4    18438.23    18318.10    408.34 o 
   3 -12   4     1455.67     1410.50    116.22 o 
   4 -12   4      672.83      732.86     88.55 o 
   5 -12   4      192.38       89.86     48.35 o 
   6 -12   4     2394.52     2556.94    145.83 o 
   7 -12   4      648.24     1008.64    322.18 o 
   8 -12   4       65.38      108.70     80.07 o 
   9 -12   4     1510.96     1810.54    383.13 o 
  10 -12   4     1234.05      888.10    207.72 o 
  11 -12   4      775.60      974.67    224.49 o 
 -11 -11   4      162.30      139.53     68.87 o 
 -10 -11   4       67.66      -21.14     55.18 o 
  -9 -11   4     1878.96     1737.18    133.43 o 
  -8 -11   4    12015.75    12707.05    282.06 o 
  -7 -11   4        1.46        4.48     40.50 o 
  -6 -11   4    24309.58    24204.28    483.31 o 
  -5 -11   4     1673.01     1986.37    117.67 o 
  -4 -11   4     4505.28     4709.00    165.98 o 
  -3 -11   4      821.90      716.65     87.29 o 
  -2 -11   4      219.14      114.71     69.89 o 
  -1 -11   4     4523.55     4585.11    166.90 o 
   0 -11   4        1.26      -12.68     40.58 o 
   1 -11   4    12864.00    12707.95    364.11 o 
   2 -11   4      439.49      516.65     86.53 o 
   3 -11   4     3259.61     3164.89    137.78 o 
   4 -11   4      471.93      437.49     69.43 o 
   5 -11   4     2039.01     2236.50    174.33 o 
   6 -11   4     5890.54     5814.78    255.68 o 
   7 -11   4     2129.01     1859.16    176.09 o 
   8 -11   4     3160.99     3203.17    199.27 o 
   9 -11   4     1125.13     1247.66    217.72 o 
  10 -11   4     1680.62     1814.34    279.93 o 
  11 -11   4        1.43       20.57     98.56 o 
 -11 -10   4     1986.11     2056.73    151.75 o 
 -10 -10   4     3897.27     3532.74    168.54 o 
  -9 -10   4       19.06       54.35     44.16 o 
  -8 -10   4      120.74      158.71     55.39 o 
  -7 -10   4    10933.71    10833.99    213.42 o 
  -6 -10   4     2850.72     3285.77    134.01 o 
  -5 -10   4     2803.81     3069.13    112.64 o 
  -4 -10   4     7874.09     8243.12    166.02 o 
  -3 -10   4      331.65      381.80     40.99 o 
  -2 -10   4     2469.68     2483.47     72.60 o 
  -1 -10   4     3389.50     3665.06     90.80 o 
   0 -10   4      403.02      314.47     81.69 o 
   1 -10   4      729.29      687.58     63.46 o 
   2 -10   4      302.07      272.69     23.34 o 
   3 -10   4       44.72       84.58     35.34 o 
   4 -10   4    19635.97    19055.58    346.99 o 
   5 -10   4     1612.54     1793.82    130.92 o 
   6 -10   4     8142.56     8243.19    235.11 o 
   7 -10   4    21060.14    21698.55    532.41 o 
   8 -10   4        8.70       83.89     72.58 o 
   9 -10   4     6762.04     6939.08    283.55 o 
  10 -10   4     2809.13     2747.52    320.57 o 
  11 -10   4     1927.57     1922.70    277.32 o 
  12 -10   4       64.71       -2.62    118.42 o 
 -12  -9   4     8955.89     9536.42    398.32 o 
 -11  -9   4      943.07     1158.35    116.48 o 
 -10  -9   4    14585.31    15872.11    418.88 o 
  -9  -9   4     1207.05      928.63     96.41 o 
  -8  -9   4      421.53      298.92     62.10 o 
  -7  -9   4      364.42      379.28     55.12 o 
  -6  -9   4       25.26       50.17     35.84 o 
  -5  -9   4     1576.20     1779.87     92.43 o 
  -4  -9   4     1660.66     1827.21     85.45 o 
  -3  -9   4     8815.99     9441.21    136.91 o 
  -2  -9   4    15706.42    16868.78    194.31 o 
  -1  -9   4     4945.94     4831.56    114.05 o 
   0  -9   4      476.53      464.62     60.24 o 
   1  -9   4     4412.18     4376.91     92.50 o 
   2  -9   4    13736.54    14271.68    172.74 o 
   3  -9   4    16316.56    16216.06    196.98 o 
   4  -9   4    15804.76    15064.66    196.47 o 
   5  -9   4    12507.31    12021.79    196.62 o 
   6  -9   4     1173.31     1062.89     88.01 o 
   7  -9   4      672.50      795.23     82.27 o 
   8  -9   4     4360.49     4338.38    251.80 o 
   9  -9   4      629.10      775.62    124.92 o 
  10  -9   4      366.92      335.59     94.17 o 
  11  -9   4     2691.47     3077.01    199.34 o 
  12  -9   4     1247.30     1097.13    281.48 o 
 -12  -8   4      507.23      330.22    124.17 o 
 -11  -8   4    15317.88    14747.72    323.43 o 
 -10  -8   4      471.92      515.97     77.06 o 
  -9  -8   4     6130.53     5928.07    216.02 o 
  -8  -8   4      200.95      173.60     65.97 o 
  -7  -8   4       34.76       48.54     38.37 o 
  -6  -8   4       10.09        6.51     29.98 o 
  -5  -8   4     3239.37     3427.01    104.41 o 
  -4  -8   4     2156.52     2272.69     81.95 o 
  -3  -8   4    23131.46    22912.02    280.39 o 
  -2  -8   4        0.83       -4.99     34.45 o 
  -1  -8   4    17362.03    17233.17    250.85 o 
   0  -8   4        5.50      -14.68     17.54 o 
   1  -8   4     1374.46     1379.74     53.01 o 
   2  -8   4      575.86      586.58     35.66 o 
   3  -8   4    32248.99    31802.10    313.66 o 
   4  -8   4     1922.86     1979.72    116.09 o 
   5  -8   4    11846.04    11490.06    189.83 o 
   6  -8   4      497.29      687.53     43.37 o 
   7  -8   4        0.02      -30.34     41.94 o 
   8  -8   4        3.81       18.84     52.23 o 
   9  -8   4      569.70      573.55     79.48 o 
  10  -8   4       72.92      158.54     79.68 o 
  11  -8   4     8347.16     8364.67    283.69 o 
  12  -8   4     2371.11     2423.60    187.67 o 
  13  -8   4     5243.00     4825.31    303.36 o 
 -13  -7   4      350.90      191.94     91.64 o 
 -12  -7   4       66.81       31.59     62.66 o 
 -11  -7   4      465.45      393.66    106.00 o 
 -10  -7   4      299.80      313.20     70.21 o 
  -8  -7   4     2134.52     2256.34    120.04 o 
  -7  -7   4       95.24      137.79     36.72 o 
  -6  -7   4     2677.24     2517.08     85.27 o 
  -5  -7   4    15012.89    15318.38    203.95 o 
  -4  -7   4     3129.68     3045.67     89.91 o 
  -3  -7   4    20458.07    20567.61    252.93 o 
  -2  -7   4     9657.35     9067.49    160.62 o 
  -1  -7   4     7113.27     7217.46    110.24 o 
   0  -7   4     4049.14     4046.86    118.14 o 
   1  -7   4       60.37       22.79     25.40 o 
   2  -7   4     8061.14     7818.95    111.06 o 
   3  -7   4     6762.58     6986.02    125.59 o 
   4  -7   4    22166.64    22629.13    289.85 o 
   5  -7   4    11162.96    10870.01    146.98 o 
   6  -7   4     2483.17     2854.50     77.68 o 
   7  -7   4     1721.47     1902.04     79.62 o 
   8  -7   4        0.87      -24.23     36.12 o 
   9  -7   4      522.60      534.10     96.83 o 
  10  -7   4     2740.11     2931.70    184.08 o 
  11  -7   4        3.98      -23.66     97.00 o 
  12  -7   4    11154.43    10950.05    329.74 o 
  13  -7   4      998.08     1125.66    251.23 o 
 -13  -6   4       31.81       68.94     90.28 o 
 -12  -6   4     2301.97     2570.83    187.54 o 
 -11  -6   4      511.81      377.87     85.24 o 
 -10  -6   4     3575.23     3556.90    201.92 o 
  -9  -6   4     5876.38     5930.99    178.03 o 
  -8  -6   4      802.57      690.52     74.74 o 
  -7  -6   4    27295.93    26610.46    306.37 o 
  -6  -6   4      770.23      667.13     50.74 o 
  -5  -6   4    30410.11    31245.19    323.82 o 
  -4  -6   4    14728.23    14925.99    204.46 o 
  -3  -6   4      435.62      532.54     42.36 o 
  -2  -6   4      142.42      175.27     28.84 o 
  -1  -6   4     2664.50     2462.97     53.34 o 
   0  -6   4       27.75       10.94     14.41 o 
   1  -6   4      825.84      716.83     36.77 o 
   2  -6   4     5759.18     5959.29     90.68 o 
   3  -6   4     1882.88     1991.35     71.45 o 
   4  -6   4    27171.40    26626.88    278.03 o 
   5  -6   4     3013.50     2949.44     71.81 o 
   6  -6   4     3758.49     3854.06     98.47 o 
   7  -6   4    15526.10    14922.62    203.95 o 
   8  -6   4       22.43      -18.75     42.48 o 
   9  -6   4     3660.37     3800.17    155.49 o 
  10  -6   4     2699.17     2834.64    171.28 o 
  11  -6   4     2655.10     2735.98    212.54 o 
  12  -6   4      483.43      612.53    113.91 o 
  13  -6   4     1883.26     2113.27    235.93 o 
 -13  -5   4     9165.58     9105.15    381.26 o 
 -12  -5   4      833.39      947.30    152.66 o 
 -11  -5   4       15.11       -7.60     99.99 o 
 -10  -5   4     1076.35      918.01    146.25 o 
  -9  -5   4     3542.61     3345.34    199.33 o 
  -8  -5   4     9082.48     9021.51    208.53 o 
  -7  -5   4      719.07      909.39     45.43 o 
  -6  -5   4     7140.57     6966.99    134.80 o 
  -5  -5   4     1272.65     1196.20     92.81 o 
  -4  -5   4       34.10       80.23     23.28 o 
  -3  -5   4        0.62        9.13     25.09 o 
  -2  -5   4     2834.95     2946.35     77.59 o 
  -1  -5   4    16554.65    16849.34    214.81 o 
   0  -5   4     1301.53     1385.16     45.84 o 
   1  -5   4    28540.06    28893.14    294.21 o 
   2  -5   4     1777.75     1966.64     49.35 o 
   3  -5   4     2828.00     2684.27     62.51 o 
   4  -5   4     1186.84     1623.30     64.27 o 
   5  -5   4     7126.50     6953.87    133.75 o 
   6  -5   4    20492.01    19550.53    271.06 o 
   7  -5   4      522.80      546.47     58.18 o 
   8  -5   4    23952.88    23557.38    444.40 o 
   9  -5   4      328.25      266.51     80.63 o 
  10  -5   4     7550.70     6965.77    237.55 o 
  11  -5   4      149.06      208.62     90.00 o 
  12  -5   4      417.13      372.19    174.39 o 
  13  -5   4       11.32      127.45    153.60 o 
 -13  -4   4      713.25      543.25    135.38 o 
 -12  -4   4     1307.76     1360.33    381.81 o 
 -11  -4   4     2800.09     3344.27    613.71 o 
 -10  -4   4     3238.77     2823.69    239.07 o 
  -9  -4   4     3090.34     2887.92    185.91 o 
  -8  -4   4     3172.66     3157.46    119.54 o 
  -7  -4   4      246.20      338.77     32.36 o 
  -6  -4   4     5733.18     5412.77    112.23 o 
  -5  -4   4     1421.08     1487.10     69.63 o 
  -4  -4   4     2347.39     2219.24     64.96 o 
  -3  -4   4     5809.38     6788.08    172.68 o 
  -2  -4   4    14086.43    15237.05    249.98 o 
  -1  -4   4     2109.62     2410.11     74.33 o 
   0  -4   4   166030.80   165575.70   1381.55 o 
   1  -4   4     3958.37     4140.22     54.59 o 
   2  -4   4    19229.61    20362.95    273.30 o 
   3  -4   4     7262.00     7957.69    137.22 o 
   4  -4   4     2878.09     3006.05    104.28 o 
   5  -4   4        6.85      -17.00     20.64 o 
   6  -4   4     3332.66     3520.08     97.55 o 
   7  -4   4    11130.66    10708.78    204.13 o 
   8  -4   4      605.16      591.45     63.79 o 
   9  -4   4     2836.20     2538.77    157.03 o 
  10  -4   4      532.26      467.07     91.71 o 
  11  -4   4      174.08      256.70    110.17 o 
  12  -4   4      279.41      127.04     78.55 o 
  13  -4   4      119.17      -60.79    258.53 o 
  14  -4   4     7818.12     8241.49    398.95 o 
 -14  -3   4       22.08      -61.89    106.10 o 
 -13  -3   4      166.37      -20.89     80.63 o 
 -12  -3   4       64.29        6.54     75.53 o 
 -11  -3   4     4691.35     4499.15    247.12 o 
 -10  -3   4     2885.75     2854.30    193.51 o 
  -9  -3   4    10568.85     9865.44    319.94 o 
  -8  -3   4     9835.92     9904.36    193.99 o 
  -7  -3   4      225.85      352.51     34.06 o 
  -6  -3   4    19074.64    19523.51    218.94 o 
  -5  -3   4    24279.07    25098.65    281.11 o 
  -4  -3   4     7932.83     7822.40    111.84 o 
  -3  -3   4    10955.98    11403.16    187.00 o 
  -2  -3   4     3655.38     3742.68    108.88 o 
  -1  -3   4     2810.70     3112.15     72.40 o 
   0  -3   4     1176.60      993.96     28.87 o 
   1  -3   4    11237.58    12581.31    113.95 o 
   2  -3   4     5218.01     5092.61     78.59 o 
   3  -3   4     2569.19     2599.44     63.28 o 
   4  -3   4    12079.67    11424.45    181.37 o 
   5  -3   4    10672.00    10381.14    246.22 o 
   6  -3   4     3464.09     3309.16    110.69 o 
   7  -3   4     1455.23     1284.87     64.84 o 
   8  -3   4     4050.37     3884.13    103.38 o 
   9  -3   4     5061.68     4875.44    191.21 o 
  10  -3   4     2935.69     3244.72    168.95 o 
  11  -3   4       74.73        3.14     64.85 o 
  12  -3   4       18.45       46.55     66.56 o 
  13  -3   4     7064.53     7448.48    361.70 o 
  14  -3   4     1140.12     1360.23    209.55 o 
 -14  -2   4       95.77      143.02    153.54 o 
 -13  -2   4     1687.85     1830.92    210.86 o 
 -12  -2   4     2437.93     2451.75    223.40 o 
 -11  -2   4     2401.59     2312.84    204.95 o 
 -10  -2   4    11984.27    11415.95    367.10 o 
  -9  -2   4      583.42      306.36    133.54 o 
  -8  -2   4     1781.27     1554.12    118.90 o 
  -7  -2   4    17367.07    17552.50    328.19 o 
  -6  -2   4     7052.32     7259.20    111.48 o 
  -5  -2   4       37.30       78.20     22.98 o 
  -4  -2   4    36739.99    36719.12    356.46 o 
  -3  -2   4      717.19      749.54     48.06 o 
  -2  -2   4    39573.83    41151.04    412.76 o 
  -1  -2   4     3364.73     3563.78     62.59 o 
   0  -2   4     1202.77     1313.23     35.67 o 
   1  -2   4     7210.42     6674.67    219.35 o 
   2  -2   4    18929.03    20336.52    422.55 o 
   3  -2   4       34.40      -17.43     26.55 o 
   4  -2   4    30310.00    30117.02    353.93 o 
   5  -2   4     2645.24     2326.63     83.37 o 
   6  -2   4    12773.10    11918.92    200.87 o 
   7  -2   4    20639.03    19893.05    289.99 o 
   8  -2   4     1282.55     1499.32     66.05 o 
   9  -2   4     5867.55     5645.58    198.39 o 
  10  -2   4     8063.92     8040.44    245.92 o 
  11  -2   4     4554.85     4683.02    196.25 o 
  12  -2   4       50.38       93.21    109.35 o 
  13  -2   4      614.75      600.50    151.14 o 
  14  -2   4     1187.91     1377.98    210.11 o 
 -14  -1   4      695.29      566.57    144.37 o 
 -13  -1   4       15.80      -14.26     73.05 o 
 -12  -1   4    11606.73    12171.45    412.67 o 
 -11  -1   4     2290.24     2537.43    217.83 o 
 -10  -1   4     9979.55    10069.67    339.92 o 
  -9  -1   4     4033.39     3582.40    195.67 o 
  -8  -1   4     5291.31     5216.81    181.32 o 
  -7  -1   4       47.66       90.15     46.16 o 
  -6  -1   4     9849.93    10517.25    224.50 o 
  -5  -1   4     8817.08     8814.05    304.99 o 
  -4  -1   4    40476.78    42096.79    401.28 o 
  -3  -1   4       92.81       91.18     27.66 o 
  -2  -1   4    50429.50    54195.21    609.43 o 
  -1  -1   4    14763.87    16489.90    190.61 o 
   0  -1   4      408.12      336.43     33.78 o 
   1  -1   4    43330.31    41269.57    353.61 o 
   2  -1   4    26959.82    29178.53    276.27 o 
   3  -1   4     8065.06     7362.41     98.59 o 
   4  -1   4    20173.45    21312.99    213.79 o 
   5  -1   4    28953.98    27192.64    327.79 o 
   6  -1   4      946.19     1153.24     76.43 o 
   7  -1   4        3.00       10.31     31.28 o 
   8  -1   4     1169.33     1152.45     80.65 o 
   9  -1   4     8113.70     7735.27    228.86 o 
  10  -1   4     1102.05     1138.91    120.00 o 
  11  -1   4     5607.85     5585.01    212.26 o 
  12  -1   4      771.51      835.75    112.55 o 
  13  -1   4        5.31       88.74     87.70 o 
  14  -1   4       55.32       23.23     93.60 o 
 -14   0   4     1930.54     2019.57    228.14 o 
 -13   0   4     3299.43     3915.63    317.07 o 
 -12   0   4      840.57      974.45    155.73 o 
 -11   0   4     6659.73     5997.93    318.52 o 
 -10   0   4      342.07      331.91     71.51 o 
  -9   0   4     2617.59     2513.43    105.06 o 
  -8   0   4     5264.00     4876.90    122.35 o 
  -7   0   4      152.72      154.53     34.82 o 
  -6   0   4       19.06       22.19     17.41 o 
  -5   0   4     4200.89     4676.68    122.37 o 
  -4   0   4     2044.43     1612.73     38.29 o 
  -3   0   4    57921.68    57907.23    458.87 o 
  -2   0   4     1922.45     2009.74     46.80 o 
  -1   0   4    36525.00    38148.03    276.32 o 
   0   0   4     3552.63     4177.64     62.47 o 
   1   0   4    32498.07    33602.03    254.15 o 
   2   0   4     1178.38     1495.59     36.15 o 
   3   0   4    51118.33    50167.65    409.23 o 
   4   0   4     2789.52     2354.39     52.45 o 
   5   0   4    10858.35    11193.65    139.46 o 
   6   0   4     4645.32     5054.31     97.94 o 
   7   0   4      766.45      861.61     72.55 o 
   8   0   4     2197.25     2362.66    159.57 o 
   9   0   4     2378.14     2508.86    183.64 o 
  10   0   4     7224.15     6908.63    221.17 o 
  11   0   4    12145.65    12229.51    414.82 o 
  12   0   4      918.19      941.65    116.36 o 
  13   0   4     6200.37     5895.23    328.17 o 
  14   0   4      157.82      192.42    139.33 o 
 -14   1   4      128.31      145.59    102.67 o 
 -13   1   4     1496.52     1753.68    203.27 o 
 -12   1   4     3209.83     3256.04    250.39 o 
 -11   1   4     1145.63      889.76     84.41 o 
 -10   1   4     1084.72      987.83     84.07 o 
  -9   1   4        0.66        3.92     32.84 o 
  -8   1   4    12607.29    12954.56    172.09 o 
  -7   1   4     1056.65     1304.76     58.93 o 
  -6   1   4     6478.58     6067.51     89.94 o 
  -5   1   4    13398.10    14384.33    167.92 o 
  -4   1   4       46.63       19.26     16.70 o 
  -3   1   4    64024.91    65470.94    687.46 o 
  -2   1   4   105501.35   108811.36    836.79 o 
  -1   1   4    32806.71    31854.54    291.55 o 
   0   1   4     1031.42      842.99     31.98 o 
   1   1   4    19788.32    19647.89    205.37 o 
   2   1   4   131729.73   132496.42   1241.60 o 
   3   1   4    35593.16    35888.98    264.02 o 
   4   1   4     4564.54     4182.71     71.35 o 
   5   1   4     9617.56     9879.41    116.52 o 
   6   1   4       73.05      142.94     25.39 o 
   7   1   4     1759.91     1829.55     87.30 o 
   8   1   4      202.13      254.56     79.19 o 
   9   1   4     2085.93     1384.21    276.37 o 
  10   1   4     3829.85     3517.47    179.18 o 
  11   1   4       47.68       20.79     55.08 o 
  12   1   4    14371.45    14265.78    343.49 o 
  13   1   4     1561.55     1189.60    184.85 o 
  14   1   4      840.63     1059.19    189.86 o 
 -14   2   4     1285.15     1402.10    203.06 o 
 -13   2   4      148.85      252.89    116.74 o 
 -12   2   4      950.61      970.45    111.46 o 
 -11   2   4       19.06       16.04     38.62 o 
 -10   2   4     1375.71     1300.63    118.59 o 
  -9   2   4    18690.62    18322.87    303.33 o 
  -8   2   4      242.78      147.39     36.45 o 
  -7   2   4    58325.77    57322.45    521.98 o 
  -6   2   4       88.01      235.83     29.67 o 
  -5   2   4    24559.37    26138.67    264.69 o 
  -4   2   4     7677.83     7843.42     95.43 o 
  -3   2   4      917.38      928.38     34.71 o 
  -2   2   4     7812.95     6840.29     83.50 o 
  -1   2   4        2.68      -15.04     16.99 o 
   0   2   4      456.58      327.05     61.51 o 
   1   2   4      424.37      458.14     56.27 o 
   2   2   4    11025.35    10800.38    133.60 o 
   3   2   4    12727.78    12561.98    130.09 o 
   4   2   4     4748.07     4883.19    111.58 o 
   5   2   4    22072.55    24081.00    245.15 o 
   6   2   4      451.04      433.86     37.30 o 
   7   2   4    31718.92    32010.93    319.84 o 
   8   2   4     4514.60     4443.78    254.92 o 
   9   2   4     5742.54     5967.72    191.57 o 
  10   2   4      941.01     1160.97    108.78 o 
  11   2   4     1240.47     1196.84     99.20 o 
  12   2   4      617.29      637.51     82.54 o 
  13   2   4      453.50      461.55     98.86 o 
  14   2   4     2029.54     2007.21    184.36 o 
 -14   3   4       33.95       88.91    260.75 o 
 -13   3   4     4099.33     3906.37    270.33 o 
 -12   3   4     2762.07     2730.39    234.44 o 
 -11   3   4        9.92       27.04     39.49 o 
 -10   3   4      563.28      591.54     73.85 o 
  -9   3   4     5796.26     5910.83    166.08 o 
  -8   3   4    21236.32    20924.33    273.75 o 
  -7   3   4      286.22      213.72     35.22 o 
  -6   3   4    20225.97    19948.19    274.05 o 
  -5   3   4     4013.13     4079.04     84.59 o 
  -4   3   4        1.62        3.84     13.35 o 
  -3   3   4    28597.14    28592.28    226.06 o 
  -2   3   4    10848.04    11438.51    152.85 o 
  -1   3   4      333.15      180.47     29.19 o 
   0   3   4     1081.33     1161.95     56.36 o 
   1   3   4       28.29       37.57     24.32 o 
   2   3   4    23095.45    23827.21    311.21 o 
   3   3   4     9609.80     9444.28    156.52 o 
   4   3   4     5742.14     5388.53     83.80 o 
   5   3   4     1462.04     1536.34     52.64 o 
   6   3   4    36344.48    35987.56    318.62 o 
   7   3   4       37.02       75.70     27.06 o 
   8   3   4    33134.16    32321.99    385.05 o 
   9   3   4      333.08      528.40     95.52 o 
  10   3   4     3625.60     3643.34    135.92 o 
  11   3   4        2.11      -16.53     44.84 o 
  12   3   4      231.15      243.49     61.68 o 
  13   3   4      212.58      125.82     76.99 o 
 -13   4   4     2542.89     3004.15    260.73 o 
 -12   4   4        2.59      -24.66     64.19 o 
 -11   4   4     7100.87     6953.18    198.31 o 
 -10   4   4     4133.58     4434.82    150.21 o 
  -9   4   4       94.53       64.65     35.13 o 
  -8   4   4     2474.63     2495.02     93.05 o 
  -7   4   4       34.91       32.24     28.72 o 
  -6   4   4     1105.43     1009.32     56.03 o 
  -5   4   4     5135.89     5163.25     84.25 o 
  -4   4   4      981.58      957.89     36.30 o 
  -3   4   4    18983.96    19708.41    166.84 o 
  -2   4   4    32866.49    33160.10    278.84 o 
  -1   4   4     4525.14     4165.37     93.79 o 
   0   4   4    19176.66    17787.56    255.05 o 
   1   4   4     7717.21     7995.87    115.73 o 
   2   4   4    20175.98    19360.37    251.85 o 
   3   4   4    19156.79    20618.22    238.55 o 
   4   4   4      347.73      595.17     40.40 o 
   5   4   4      297.87      227.46     29.40 o 
   6   4   4      322.28      342.51     34.92 o 
   7   4   4    13475.68    12878.20    163.09 o 
   8   4   4     3840.80     4164.76    102.24 o 
   9   4   4     2928.36     2968.43    105.77 o 
  10   4   4      152.34      105.19     48.94 o 
  11   4   4      847.50      854.62     88.73 o 
  12   4   4     3414.36     3697.77    136.74 o 
  13   4   4      156.08      216.87    138.31 o 
 -13   5   4      384.61      523.19    143.93 o 
 -12   5   4     3618.06     3377.01    194.18 o 
 -11   5   4     9926.06    10004.66    240.57 o 
 -10   5   4     3323.27     3678.98    143.12 o 
  -9   5   4    10061.26     9789.82    246.25 o 
  -8   5   4      388.24      431.36     53.58 o 
  -7   5   4     1898.66     1756.24     81.51 o 
  -6   5   4     3711.07     3855.39    102.17 o 
  -5   5   4    12325.44    12494.37    142.67 o 
  -4   5   4    12136.40    11597.52    123.11 o 
  -3   5   4     3526.64     3550.44     63.70 o 
  -2   5   4    25186.43    25345.65    313.18 o 
  -1   5   4    17761.17    17416.35    253.47 o 
   0   5   4      128.69      126.26     32.96 o 
   1   5   4    20107.36    20847.58    232.40 o 
   2   5   4    21583.53    22318.84    262.17 o 
   3   5   4    13113.08    13281.36    160.74 o 
   4   5   4     6700.69     6698.32    124.53 o 
   5   5   4     8554.57     8433.47    133.50 o 
   6   5   4      241.56      306.26     40.69 o 
   7   5   4      361.24      209.25     61.94 o 
   8   5   4     1253.20     1344.75     68.97 o 
   9   5   4     5425.37     5362.03    132.17 o 
  10   5   4     4567.55     4847.96    136.75 o 
  11   5   4        0.03       -1.57     54.65 o 
  12   5   4     4784.85     4861.07    327.78 o 
  13   5   4     3031.12     3343.69    226.88 o 
 -13   6   4      714.77      727.06    263.48 o 
 -12   6   4     3662.32     3716.82    376.78 o 
 -11   6   4       40.21      -48.97     69.46 o 
 -10   6   4    15088.30    14999.86    291.09 o 
  -9   6   4       79.55       49.45     49.26 o 
  -8   6   4     1479.56     1408.07     94.28 o 
  -7   6   4      173.86      148.02     40.54 o 
  -6   6   4    10028.99    10067.87    174.24 o 
  -5   6   4       38.79        1.26     19.01 o 
  -4   6   4    27596.84    27524.15    243.94 o 
  -3   6   4     1210.85     1215.51     42.53 o 
  -2   6   4     7311.06     7339.84    116.24 o 
  -1   6   4      670.13      888.43     70.19 o 
   0   6   4       13.04       29.74     20.88 o 
   1   6   4      661.47      652.75     46.72 o 
   2   6   4    16877.21    16134.25    204.79 o 
   3   6   4     1290.37     1354.74     54.72 o 
   4   6   4    36048.84    35590.14    387.07 o 
   5   6   4      307.18      319.37     34.04 o 
   6   6   4     6329.80     6206.76    101.38 o 
   7   6   4      879.45     1017.50     49.44 o 
   8   6   4     4660.77     4501.76     87.68 o 
   9   6   4     6470.57     6103.63    189.80 o 
  10   6   4     7493.95     7136.62    228.83 o 
  11   6   4     3849.35     3915.21    239.77 o 
  12   6   4      298.91      464.97    101.22 o 
  13   6   4     1691.51     1801.22    179.12 o 
 -13   7   4      347.94      417.66    140.08 o 
 -12   7   4     2941.46     3255.50    381.99 o 
 -11   7   4     1680.94     1801.80    159.22 o 
 -10   7   4     4924.54     5132.42    206.59 o 
  -9   7   4     5667.81     5256.17    163.93 o 
  -8   7   4     5762.98     6120.84    151.22 o 
  -7   7   4      580.30      642.99     62.64 o 
  -6   7   4     3835.85     3644.98    100.03 o 
  -5   7   4    13010.53    13476.11    172.03 o 
  -4   7   4    13574.00    13746.77    166.54 o 
  -3   7   4      336.49      421.29     38.91 o 
  -2   7   4    16025.01    15074.73    187.74 o 
  -1   7   4     5112.52     5024.52    109.12 o 
   0   7   4      238.87      260.34     46.88 o 
   1   7   4       56.93       18.52     21.36 o 
   2   7   4     1574.35     1609.17     66.27 o 
   3   7   4    20628.08    20934.49    227.76 o 
   4   7   4     2614.75     2927.31     79.06 o 
   5   7   4    25800.89    25383.46    273.97 o 
   6   7   4      232.10      246.65     35.31 o 
   7   7   4     1401.62     1401.77     90.61 o 
   8   7   4      258.16      352.68    134.20 o 
   9   7   4    10163.05     9828.22    246.29 o 
  10   7   4       56.72       36.06     56.01 o 
  11   7   4     3223.15     3167.98    178.67 o 
  12   7   4      184.11      235.91    108.04 o 
 -12   8   4       44.89      106.29    188.42 o 
 -11   8   4     1926.27     2325.78    265.53 o 
 -10   8   4     1038.96      910.17    118.50 o 
  -9   8   4      174.74      185.27    173.45 o 
  -8   8   4      300.02      313.61     52.08 o 
  -7   8   4       22.01       56.21     54.95 o 
  -6   8   4       64.62      -19.03     33.76 o 
  -5   8   4     5557.08     5815.05    119.09 o 
  -4   8   4        8.38       21.66     22.57 o 
  -3   8   4     7781.40     7472.90    131.30 o 
  -2   8   4     8714.82     8284.33    144.44 o 
  -1   8   4     4664.78     4792.88    112.95 o 
   0   8   4    21555.43    21035.80    355.49 o 
   1   8   4     9134.61     9869.30    182.97 o 
   2   8   4        0.74      -25.55     27.21 o 
   3   8   4     8025.09     8029.65    122.91 o 
   4   8   4     3727.63     3932.63    127.89 o 
   5   8   4     3390.90     3810.04    137.57 o 
   6   8   4       10.24       14.71     34.45 o 
   7   8   4     3784.30     3905.77    131.88 o 
   8   8   4     2539.87     2719.69    142.47 o 
   9   8   4     6553.54     6549.18    206.88 o 
  10   8   4     5677.06     5521.71    198.50 o 
  11   8   4      878.23      663.34     96.96 o 
  12   8   4      166.55      221.05     96.52 o 
 -12   9   4      404.85      486.85    179.99 o 
 -11   9   4      189.56       72.31     85.45 o 
 -10   9   4     1162.98     1152.18    152.61 o 
  -9   9   4      137.86      102.70     89.09 o 
  -8   9   4    10393.58    10557.49    377.71 o 
  -7   9   4      784.05      873.70    102.20 o 
  -6   9   4     4506.94     4537.79    151.58 o 
  -5   9   4     3052.27     2962.80     98.57 o 
  -4   9   4     4694.50     4511.15    118.33 o 
  -3   9   4     6588.38     6901.38    145.06 o 
  -2   9   4      627.90      604.91     50.11 o 
  -1   9   4    42870.14    43115.77    558.94 o 
   0   9   4     2050.56     1990.84    109.45 o 
   1   9   4    41878.95    40935.94    624.64 o 
   2   9   4     1772.14     1692.86    108.11 o 
   3   9   4      787.16      736.42     45.58 o 
   4   9   4      503.26      648.61     77.58 o 
   5   9   4       10.41       86.68    218.61 o 
   6   9   4     2455.73     2397.26    129.88 o 
   7   9   4     2166.84     2217.24    118.13 o 
   8   9   4      165.11       23.48     52.96 o 
   9   9   4     3187.38     3204.61    165.85 o 
  10   9   4     2391.54     2482.72    158.73 o 
  11   9   4        4.93     -136.16     68.08 o 
 -11  10   4      455.52      490.68    123.78 o 
 -10  10   4      591.34      406.99    112.20 o 
  -9  10   4    14611.07    14506.14    357.24 o 
  -8  10   4      229.49      290.64     82.41 o 
  -7  10   4    24119.64    23379.56    453.41 o 
  -6  10   4     2837.11     2618.12    139.53 o 
  -5  10   4     2937.69     2671.35    123.68 o 
  -4  10   4      275.66      269.19     77.75 o 
  -3  10   4      545.02      686.83     61.06 o 
  -2  10   4      828.64      700.72     58.68 o 
  -1  10   4      821.34      669.68     73.45 o 
   0  10   4     3785.26     3842.83    172.28 o 
   1  10   4     6480.20     6782.20    218.82 o 
   2  10   4     1076.42      925.38    102.99 o 
   3  10   4     1270.87     1187.61     66.79 o 
   4  10   4        7.74        4.19     50.97 o 
   5  10   4     7314.52     8058.11    238.36 o 
   6  10   4      614.63      540.85     85.90 o 
   7  10   4    18804.81    19192.97    361.64 o 
   8  10   4     2196.78     2255.93    149.18 o 
   9  10   4     2545.47     2622.45    159.74 o 
  10  10   4        4.05      -11.22     55.33 o 
  11  10   4      203.67       99.35     72.15 o 
 -11  11   4      272.92      194.42    154.25 o 
 -10  11   4      230.35      298.47    151.71 o 
  -9  11   4       92.13       42.63     88.75 o 
  -8  11   4     6387.03     6269.65    290.24 o 
  -7  11   4        0.73       -8.06     71.76 o 
  -6  11   4     2705.89     2790.39    162.15 o 
  -5  11   4     3422.16     3481.83    164.07 o 
  -4  11   4      546.94      517.16     84.49 o 
  -3  11   4     3312.90     2930.05    197.99 o 
  -2  11   4     1045.33     1003.37    106.05 o 
  -1  11   4     6131.61     6031.13    203.16 o 
   0  11   4     2753.27     2785.70    195.44 o 
   1  11   4     1587.50     1316.70    117.61 o 
   2  11   4     6068.66     5711.15    113.62 o 
   3  11   4     1028.81      861.05     98.93 o 
   4  11   4     1203.31     1135.55    115.23 o 
   5  11   4     1006.66     1034.61    112.20 o 
   6  11   4    20561.02    21064.99    428.59 o 
   7  11   4      106.33      146.07     54.93 o 
   8  11   4     8905.14     8986.31    280.08 o 
   9  11   4      807.77      898.19    163.31 o 
  10  11   4      262.49      231.80     94.47 o 
 -10  12   4      427.59      246.50    156.29 o 
  -9  12   4        0.45       24.81     78.19 o 
  -8  12   4      185.46      154.35     91.08 o 
  -7  12   4        1.56       -5.75     56.66 o 
  -6  12   4       25.31       47.96     52.34 o 
  -5  12   4     4576.72     4788.76    198.13 o 
  -4  12   4      912.43      815.82    102.60 o 
  -3  12   4    12821.77    12368.56    313.02 o 
  -2  12   4     7760.47     7244.70    231.93 o 
  -1  12   4       32.21       -9.28     51.50 o 
   0  12   4     2220.46     1965.52    166.23 o 
   1  12   4     6052.05     6007.38    212.06 o 
   2  12   4     4638.75     4479.91    187.23 o 
   3  12   4     4090.34     4193.66    183.99 o 
   4  12   4     3584.52     3266.62    165.61 o 
   5  12   4     1425.77     1307.75    128.09 o 
   6  12   4     2072.03     2142.39    160.64 o 
   7  12   4      964.77     1062.80    105.13 o 
   8  12   4       47.08       19.10     53.08 o 
   9  12   4       86.75       43.99     53.78 o 
  -9  13   4      860.69     1109.75    180.86 o 
  -8  13   4       15.16      -10.36     82.98 o 
  -7  13   4     1166.03     1091.09    126.20 o 
  -6  13   4     1494.99     1439.29    137.37 o 
  -5  13   4     3045.46     2929.92    218.60 o 
  -4  13   4    11567.48    11152.24    310.16 o 
  -3  13   4        0.65      -11.27     54.84 o 
  -2  13   4     9465.01     8772.64    291.02 o 
  -1  13   4      780.65      637.49    119.74 o 
   0  13   4     3193.67     3124.87    187.83 o 
   1  13   4       51.79       11.36     52.35 o 
   2  13   4     3080.44     3067.12    166.40 o 
   3  13   4     1065.42      999.31    116.11 o 
   4  13   4     2560.94     2862.61    184.75 o 
   5  13   4      306.85      331.43     86.52 o 
   6  13   4       16.02       68.64     66.94 o 
   7  13   4      376.27      226.92    101.02 o 
   8  13   4      264.20      221.32    129.79 o 
  -8  14   4      244.24      271.98    112.98 o 
  -7  14   4     1819.55     1963.80    166.09 o 
  -6  14   4     3988.96     3818.17    228.42 o 
  -5  14   4       96.49      154.20     66.30 o 
  -4  14   4     5552.30     5123.18    215.58 o 
  -3  14   4     3064.57     3079.24    242.01 o 
  -2  14   4      468.19      364.94     81.83 o 
  -1  14   4      296.18      262.62     76.32 o 
   0  14   4      299.75      348.30     95.80 o 
   1  14   4      850.55      950.58    115.66 o 
   2  14   4     6116.71     5568.12    222.78 o 
   3  14   4      422.26      351.82     85.76 o 
   4  14   4     7639.74     7642.73    266.18 o 
   5  14   4       37.39       -5.79     58.06 o 
   6  14   4     1146.24      987.30    234.91 o 
   7  14   4        6.80       -9.74     67.66 o 
  -6  15   4     2518.56     2276.09    182.94 o 
  -5  15   4     3108.60     3460.79    205.59 o 
  -4  15   4     1695.36     1993.42    165.30 o 
  -3  15   4       35.02       -9.68     50.71 o 
  -2  15   4       25.01      106.84     62.96 o 
  -1  15   4     3134.86     3177.35    259.02 o 
   0  15   4      221.28       82.50     63.87 o 
   1  15   4       45.34       50.79     58.86 o 
   2  15   4        9.25      -41.48     58.43 o 
   3  15   4     7737.59     7752.17    292.09 o 
   4  15   4     1571.52     1500.40    148.44 o 
   5  15   4     3271.73     2338.81    435.74 o 
  -4  16   4      706.42      741.36    110.21 o 
  -3  16   4     1000.19      924.71    124.57 o 
  -2  16   4     6963.72     7570.65    274.39 o 
  -1  16   4      678.58      706.64    108.35 o 
   0  16   4     6730.47     6376.42    252.23 o 
   1  16   4        2.27      -13.65     89.71 o 
   2  16   4       22.50       28.51     62.31 o 
   3  16   4      288.77      281.15     86.51 o 
  -3 -17   5      668.95      716.33    149.80 o 
  -2 -17   5     1884.61     1806.18    164.48 o 
  -1 -17   5     3719.16     3647.01    195.67 o 
   0 -17   5     8082.57     7529.49    265.74 o 
   1 -17   5      409.69      390.69     83.20 o 
   2 -17   5     5950.98     5621.60    300.70 o 
   3 -17   5     1798.20     1648.24    194.52 o 
   4 -17   5      970.65      641.16    154.86 o 
  -5 -16   5     1940.08     1804.48    156.13 o 
  -4 -16   5      922.04     1022.12    122.19 o 
  -3 -16   5      347.59      287.64     79.85 o 
  -2 -16   5     3111.34     3074.79    185.51 o 
  -1 -16   5     4833.81     5012.02    345.37 o 
   0 -16   5      626.27      676.72     99.13 o 
   1 -16   5     8307.83     7936.72    261.02 o 
   2 -16   5     3851.60     4102.07    189.73 o 
   3 -16   5     1233.40     1497.54    136.67 o 
   4 -16   5     3737.86     3995.78    251.30 o 
   5 -16   5       85.98      116.04    127.72 o 
   6 -16   5      624.24      686.40    135.66 o 
  -7 -15   5      338.02      481.13     94.85 o 
  -6 -15   5     1458.60     1587.89    153.69 o 
  -5 -15   5       81.04      110.24     86.00 o 
  -4 -15   5     8741.29     7901.15    262.62 o 
  -3 -15   5     1804.69     1970.53    154.82 o 
  -2 -15   5     6048.85     6065.33    300.70 o 
  -1 -15   5      807.98      678.31     94.31 o 
   0 -15   5       67.46       54.25     55.38 o 
   1 -15   5      731.15      691.19     95.41 o 
   2 -15   5      342.49      346.61     75.36 o 
   3 -15   5     5158.80     5172.10    204.44 o 
   4 -15   5      717.48      872.14    151.56 o 
   5 -15   5      459.96      400.72    110.66 o 
   6 -15   5     3382.70     3388.03    264.35 o 
   7 -15   5     1514.15     1494.03    236.12 o 
   8 -15   5       35.95      155.03     99.26 o 
  -8 -14   5     1565.53     1293.27    135.83 o 
  -7 -14   5      179.51      319.89     70.84 o 
  -6 -14   5     2802.66     2375.46    167.67 o 
  -5 -14   5    11435.69    11112.79    307.43 o 
  -4 -14   5        1.77       39.26     53.38 o 
  -3 -14   5    14220.07    13624.06    336.13 o 
  -2 -14   5     1377.31     1485.84    132.92 o 
  -1 -14   5     4827.42     4677.91    188.94 o 
   0 -14   5       18.53      -32.64     43.90 o 
   1 -14   5       64.90      118.65     55.06 o 
   2 -14   5       99.09      131.34     56.98 o 
   3 -14   5     3586.27     3544.25    237.90 o 
   4 -14   5      828.86      995.41    105.68 o 
   5 -14   5    16601.99    16363.25    403.10 o 
   6 -14   5        0.02       35.03     70.83 o 
   7 -14   5     2351.22     2411.14    221.54 o 
   8 -14   5        1.57       23.05     92.66 o 
   9 -14   5     1977.67     1907.66    264.15 o 
  -9 -13   5     3966.46     4445.79    241.30 o 
  -8 -13   5     1763.98     1957.82    159.72 o 
  -7 -13   5     2496.37     2440.32    138.38 o 
  -6 -13   5       16.59      188.92     66.06 o 
  -5 -13   5     3284.89     3520.56    322.86 o 
  -4 -13   5     4137.21     3956.43    174.60 o 
  -3 -13   5     2003.36     2050.52    173.40 o 
  -2 -13   5     1106.57     1271.88    117.33 o 
  -1 -13   5     5653.81     5866.59    201.29 o 
   0 -13   5     3636.85     3642.77    158.60 o 
   1 -13   5      848.52      975.56    135.64 o 
   2 -13   5     2524.38     2150.50    143.87 o 
   3 -13   5     5300.88     5311.82    189.58 o 
   4 -13   5      288.80      252.94     61.81 o 
   5 -13   5     1742.24     1965.22    140.12 o 
   6 -13   5     4577.82     4805.96    189.25 o 
   7 -13   5     2433.58     2638.90    222.97 o 
   8 -13   5       12.46      140.62     76.17 o 
   9 -13   5     2683.61     2884.89    559.71 o 
  10 -13   5     3853.04     4176.01    367.34 o 
 -10 -12   5      852.40      771.91    100.83 o 
  -9 -12   5     1466.60     1485.50    127.11 o 
  -8 -12   5      596.10      697.03    100.18 o 
  -7 -12   5     1227.30     1406.42     98.74 o 
  -6 -12   5     3143.34     3128.66    163.12 o 
  -5 -12   5      184.26      265.52     97.80 o 
  -4 -12   5       72.89      101.54     55.67 o 
  -3 -12   5     1634.29     1993.67    138.10 o 
  -2 -12   5     9138.76     8590.33    269.55 o 
  -1 -12   5    15095.48    14479.80    315.21 o 
   0 -12   5      277.01      275.01     64.57 o 
   1 -12   5    14232.85    13624.68    303.03 o 
   2 -12   5     2364.38     2542.12    133.89 o 
   3 -12   5     3280.39     3408.06    149.22 o 
   4 -12   5      826.86      939.54     94.79 o 
   5 -12   5     2432.26     2340.52    158.94 o 
   6 -12   5     1421.21     1441.96    118.25 o 
   7 -12   5      607.43      494.09    107.88 o 
   8 -12   5      945.42     1051.34    258.56 o 
   9 -12   5      491.38      392.92    152.65 o 
  10 -12   5      772.53      963.62    214.64 o 
  11 -12   5      968.21      982.93    232.84 o 
 -11 -11   5       25.41      102.80     68.82 o 
 -10 -11   5      213.93      229.57     69.91 o 
  -9 -11   5     4425.96     4500.74    178.17 o 
  -8 -11   5      773.45      944.34    103.40 o 
  -7 -11   5    21098.48    20947.70    321.39 o 
  -6 -11   5      121.91      125.77     53.93 o 
  -5 -11   5    14609.88    13986.96    237.55 o 
  -4 -11   5       62.40       34.87     42.18 o 
  -3 -11   5     2288.66     2580.43     97.87 o 
  -2 -11   5     2395.29     2046.26    131.32 o 
  -1 -11   5      934.65      933.79    136.20 o 
   0 -11   5    17148.66    16519.38    326.98 o 
   1 -11   5       50.49       55.47     46.08 o 
   2 -11   5    14218.53    14517.93    301.24 o 
   3 -11   5      938.09     1102.22     76.29 o 
   4 -11   5     2006.65     2167.57    125.06 o 
   5 -11   5      794.11      716.94    137.44 o 
   6 -11   5      726.42     1029.14    133.35 o 
   7 -11   5     5860.10     5578.76    256.78 o 
   8 -11   5        0.63       31.82     63.30 o 
   9 -11   5     2282.62     2618.33    255.74 o 
  10 -11   5        2.84       38.92    102.71 o 
  11 -11   5      398.69      472.15    167.32 o 
 -11 -10   5      966.58     1239.43    119.54 o 
 -10 -10   5       29.56      -27.21     46.06 o 
  -9 -10   5      830.65      921.03     98.54 o 
  -8 -10   5     8416.30     8786.95    224.93 o 
  -7 -10   5      496.18      550.65     64.41 o 
  -6 -10   5    23748.12    22959.20    295.43 o 
  -5 -10   5      426.21      412.42     58.42 o 
  -4 -10   5     4351.40     4166.66    118.82 o 
  -3 -10   5    12359.90    12816.19    202.69 o 
  -2 -10   5     4032.63     4536.20     95.07 o 
  -1 -10   5     1343.63     1454.63     64.70 o 
   0 -10   5      321.35      329.55     37.37 o 
   1 -10   5      327.75      352.77     39.05 o 
   2 -10   5      483.88      555.76     61.68 o 
   3 -10   5     1818.07     1550.19     59.74 o 
   4 -10   5       44.08       56.48     28.16 o 
   5 -10   5     4352.30     4056.59    147.95 o 
   6 -10   5    13948.69    13641.67    297.12 o 
   7 -10   5     2462.16     2394.79    136.38 o 
   8 -10   5    19900.73    19897.44    401.52 o 
   9 -10   5        6.73       57.09     59.29 o 
  10 -10   5     1678.58     1512.46    245.84 o 
  11 -10   5      253.83      321.47    141.84 o 
  12 -10   5       44.32        6.30    108.79 o 
 -12  -9   5      882.87      843.51    130.93 o 
 -11  -9   5     9684.24     9659.34    261.86 o 
 -10  -9   5      355.48      528.19     83.81 o 
  -9  -9   5      100.67      136.55     53.03 o 
  -8  -9   5       79.44      186.94     52.98 o 
  -7  -9   5     2680.08     2955.28    101.05 o 
  -6  -9   5      733.89      814.62     69.28 o 
  -5  -9   5      510.79      671.02     73.27 o 
  -4  -9   5     7136.02     6541.53    203.78 o 
  -3  -9   5    11265.68    11030.91    183.31 o 
  -2  -9   5     9645.46     9710.58    135.16 o 
  -1  -9   5    10292.11     9957.59    166.15 o 
   0  -9   5     2872.41     2471.49     88.43 o 
   1  -9   5     2221.64     2270.60     70.57 o 
   2  -9   5     3909.52     3595.84     87.34 o 
   3  -9   5    15739.31    16004.11    195.44 o 
   4  -9   5    13919.77    13351.13    181.54 o 
   5  -9   5       87.21      131.33     36.25 o 
   6  -9   5     2175.06     2041.93    112.78 o 
   7  -9   5    16229.13    16094.52    292.42 o 
   8  -9   5      204.89      194.22     60.84 o 
   9  -9   5     8361.74     8556.11    220.78 o 
  10  -9   5      823.33      916.08    114.75 o 
  11  -9   5      168.04       98.83    118.82 o 
  12  -9   5     1519.56     1498.71    159.06 o 
 -12  -8   5    11097.87     9977.64    322.03 o 
 -11  -8   5      762.19      775.58    113.22 o 
 -10  -8   5    10036.44    10572.21    372.47 o 
  -9  -8   5     3130.91     3345.83    145.26 o 
  -8  -8   5      135.31       85.15     46.43 o 
  -7  -8   5      107.25      119.18     36.07 o 
  -6  -8   5      473.25      448.70     48.99 o 
  -5  -8   5     1082.34     1311.66     77.39 o 
  -4  -8   5     9430.75     9005.93    161.58 o 
  -3  -8   5      516.23      630.33     50.26 o 
  -2  -8   5    32544.71    32858.07    490.82 o 
  -1  -8   5     7008.36     7035.63    115.11 o 
   0  -8   5     4283.91     3989.35    179.36 o 
   1  -8   5     8403.54     8522.47    132.67 o 
   2  -8   5    33392.20    34392.54    360.96 o 
   3  -8   5     2323.35     2208.89     64.22 o 
   4  -8   5    21900.07    21263.24    241.26 o 
   5  -8   5       68.29       14.92     35.13 o 
   6  -8   5       55.35       61.06     29.79 o 
   7  -8   5      135.85       67.16     51.48 o 
   8  -8   5      649.72      704.23     80.78 o 
   9  -8   5       71.63      167.24     56.39 o 
  10  -8   5     1371.30     1561.19    142.00 o 
  11  -8   5      174.75      317.31    122.60 o 
  12  -8   5     6905.01     6296.77    335.48 o 
  13  -8   5     1426.65     1663.91    307.69 o 
 -13  -7   5      633.72      670.86    120.50 o 
 -12  -7   5     1419.11     1079.69    136.66 o 
 -11  -7   5     2193.83     2193.42    170.71 o 
 -10  -7   5     3375.71     3528.75    160.69 o 
  -9  -7   5        8.61       19.65     40.44 o 
  -8  -7   5     2964.12     2898.29    116.63 o 
  -7  -7   5     5616.24     5167.68    121.98 o 
  -6  -7   5    12102.64    12059.78    183.93 o 
  -5  -7   5     2749.29     2932.39     84.47 o 
  -4  -7   5    31288.95    32818.44    368.14 o 
  -3  -7   5    11797.63    11398.07    192.77 o 
  -2  -7   5    18995.24    20949.22    280.61 o 
  -1  -7   5     2693.70     2612.55     61.71 o 
   0  -7   5      292.90      472.72     34.39 o 
   1  -7   5     5877.22     6050.14     84.98 o 
   2  -7   5    11985.82    13183.94    173.66 o 
   3  -7   5    20783.94    20412.61    220.84 o 
   4  -7   5    15571.84    15762.33    285.07 o 
   5  -7   5    13554.90    14378.07    176.34 o 
   6  -7   5    10229.78     9935.60    150.58 o 
   7  -7   5       92.45      125.91     30.37 o 
   8  -7   5       30.14      -23.76     45.81 o 
   9  -7   5      616.27      551.04     73.61 o 
  10  -7   5      931.30      899.91    116.78 o 
  11  -7   5     7938.17     7768.14    269.01 o 
  12  -7   5       27.48       11.61     77.52 o 
  13  -7   5     6443.73     7198.07    704.12 o 
 -13  -6   5       71.39       20.20     64.31 o 
 -12  -6   5      202.84      150.05     95.41 o 
 -11  -6   5       15.62      -46.20     58.04 o 
 -10  -6   5     2551.11     2580.37    326.33 o 
  -9  -6   5     5170.54     4864.28    189.45 o 
  -8  -6   5     9158.29     9395.38    162.98 o 
  -7  -6   5      384.95      465.46     51.02 o 
  -6  -6   5    11409.00    10772.18    165.53 o 
  -5  -6   5    20696.77    20433.32    239.55 o 
  -4  -6   5     1811.49     1830.99     70.24 o 
  -3  -6   5    21149.10    21458.28    284.57 o 
  -2  -6   5     1994.26     2344.89     73.48 o 
  -1  -6   5     5554.33     5528.16    109.35 o 
   0  -6   5        1.57       -6.43     15.34 o 
   1  -6   5      182.60      178.44     17.11 o 
   2  -6   5     4189.54     4356.66     92.87 o 
   3  -6   5    17473.45    17340.66    191.61 o 
   4  -6   5      211.08      223.22     31.85 o 
   5  -6   5    30869.65    29919.11    466.34 o 
   6  -6   5     2307.00     2010.85     87.85 o 
   7  -6   5     3481.17     3572.15    124.33 o 
   8  -6   5     4026.82     3915.94    138.47 o 
   9  -6   5     3944.02     4059.02    182.56 o 
  10  -6   5      149.06      220.57     88.78 o 
  11  -6   5     4567.24     4255.16    206.05 o 
  12  -6   5     7524.36     7444.70    498.01 o 
  13  -6   5     1220.81     1463.38    201.79 o 
 -13  -5   5       34.51       16.11     82.91 o 
 -12  -5   5     3452.23     3327.67    600.90 o 
 -11  -5   5     1478.61     1469.61    336.98 o 
 -10  -5   5      504.71      740.78    127.34 o 
  -9  -5   5     5985.17     5955.03    213.12 o 
  -8  -5   5      777.98      777.17     58.75 o 
  -7  -5   5     5977.14     5472.26    125.02 o 
  -6  -5   5     3163.88     2889.65     95.83 o 
  -5  -5   5    22579.24    22894.85    276.39 o 
  -4  -5   5    19037.97    19749.95    240.16 o 
  -3  -5   5       63.42       42.91     26.50 o 
  -2  -5   5     1385.07     1390.57     63.50 o 
  -1  -5   5      156.81      163.96     28.91 o 
   0  -5   5    50936.69    51999.61    511.14 o 
   1  -5   5      999.27      820.95     29.20 o 
   2  -5   5      416.66      463.89     35.18 o 
   3  -5   5        2.23        6.47     25.63 o 
   4  -5   5    35300.39    35152.11    528.99 o 
   5  -5   5     6916.78     7035.73    136.23 o 
   6  -5   5     3440.92     3469.94    100.69 o 
   7  -5   5    16952.45    16216.79    242.42 o 
   8  -5   5      459.12      472.07     65.53 o 
   9  -5   5    11741.24    12194.10    305.41 o 
  10  -5   5     5638.96     5665.53    214.97 o 
  11  -5   5      163.97      165.43     73.70 o 
  12  -5   5      471.25      448.31    107.80 o 
  13  -5   5        3.11      -81.84     74.99 o 
 -13  -4   5     6066.36     6169.07    317.39 o 
 -12  -4   5      136.59       84.96     82.90 o 
 -11  -4   5       80.35       27.27     68.78 o 
 -10  -4   5      382.70      562.96    175.08 o 
  -9  -4   5     4874.94     4369.05    184.95 o 
  -8  -4   5     1289.16     1374.03    122.01 o 
  -7  -4   5      518.76      529.87     37.01 o 
  -6  -4   5     1055.96      930.86     60.82 o 
  -5  -4   5     5436.44     6227.92    117.08 o 
  -4  -4   5      174.85      208.76     31.79 o 
  -3  -4   5     7673.03     8231.00    155.69 o 
  -2  -4   5      756.80      817.37     92.45 o 
  -1  -4   5    38182.70    38839.11    395.92 o 
   0  -4   5      891.85      738.19     30.86 o 
   1  -4   5    63162.75    65068.02    498.46 o 
   2  -4   5      240.36      280.97     22.83 o 
   3  -4   5    11311.88    11941.71    177.16 o 
   4  -4   5      280.19      365.26     51.56 o 
   5  -4   5     8512.86     8054.45    162.66 o 
   6  -4   5     4506.98     4917.14    136.46 o 
   7  -4   5       86.67       37.43     34.82 o 
   8  -4   5     4990.14     5200.80    127.41 o 
   9  -4   5     4856.40     4490.71    186.21 o 
  10  -4   5     1724.15     1689.01    141.18 o 
  11  -4   5      361.53      357.63     87.50 o 
  12  -4   5      226.59      287.35     89.41 o 
  13  -4   5     2295.78     1984.57    226.43 o 
  14  -4   5      302.02      537.50    147.14 o 
 -14  -3   5      807.11      722.46    167.02 o 
 -13  -3   5       35.36      196.74     98.55 o 
 -12  -3   5      191.51      250.11    105.94 o 
 -11  -3   5      261.03      381.48    102.51 o 
 -10  -3   5    10010.02     9131.06    321.55 o 
  -9  -3   5    15609.18    14686.55    334.07 o 
  -8  -3   5     4326.06     4536.45    210.94 o 
  -7  -3   5    43126.03    42934.70    432.63 o 
  -6  -3   5     7182.29     7954.67    154.84 o 
  -5  -3   5     8780.51     7918.51    154.01 o 
  -4  -3   5    17147.61    18618.34    280.52 o 
  -3  -3   5      994.36     1075.86     54.46 o 
  -2  -3   5     4482.18     4711.55    102.38 o 
  -1  -3   5     2801.72     3007.31     80.82 o 
   0  -3   5    88204.54    87500.21    721.18 o 
   1  -3   5      546.21      621.44     21.31 o 
   2  -3   5    16783.27    17128.83    198.10 o 
   3  -3   5       81.20       94.74     29.07 o 
   4  -3   5     2874.36     3445.69     94.62 o 
   5  -3   5     3705.96     3109.21    170.91 o 
   6  -3   5     7738.38     7864.70    168.87 o 
   7  -3   5     8041.88     8232.53    177.81 o 
   8  -3   5     3874.09     4181.10    109.33 o 
   9  -3   5     2035.76     1766.53    138.83 o 
  10  -3   5      764.20      792.68    145.70 o 
  11  -3   5      492.42      425.24     91.29 o 
  12  -3   5     1699.66     1378.72    138.23 o 
  13  -3   5      126.00       20.76    335.26 o 
  14  -3   5    14635.09    14815.86    534.27 o 
 -14  -2   5      316.99      390.51    136.52 o 
 -13  -2   5      484.28      481.35    127.64 o 
 -12  -2   5     1796.39     2280.72    218.75 o 
 -11  -2   5     9354.95     8576.94    327.46 o 
 -10  -2   5      125.91       40.88     55.18 o 
  -9  -2   5     5788.77     5302.43    196.95 o 
  -8  -2   5    11271.12    10718.30    383.13 o 
  -7  -2   5      467.58      533.07     58.00 o 
  -6  -2   5    23901.94    23816.30    437.77 o 
  -5  -2   5    24106.88    25287.39    299.81 o 
  -4  -2   5     1108.71     1026.01     54.60 o 
  -3  -2   5    11604.14    12078.77    166.93 o 
  -2  -2   5     3896.84     3988.47     68.18 o 
  -1  -2   5      123.10       77.21     14.80 o 
   0  -2   5      360.56      296.20     19.17 o 
   1  -2   5      156.27       30.78     27.55 o 
   2  -2   5     1252.48     1157.30     84.69 o 
   3  -2   5    11726.62    11688.41    171.61 o 
   4  -2   5     6069.50     5885.03    188.07 o 
   5  -2   5    16117.37    16421.70    212.05 o 
   6  -2   5    34533.05    34833.99    376.40 o 
   7  -2   5     1826.74     1662.45     88.05 o 
   8  -2   5    17378.23    17102.60    311.26 o 
   9  -2   5     5315.36     5507.11    198.28 o 
  10  -2   5     4404.97     4867.24    266.99 o 
  11  -2   5      573.89      623.03     97.85 o 
  12  -2   5      719.26      724.53    125.48 o 
  13  -2   5     2429.00     2319.20    438.07 o 
  14  -2   5      304.67      619.59    314.61 o 
 -14  -1   5       27.94       79.37     85.35 o 
 -13  -1   5     5234.66     5225.05    290.60 o 
 -12  -1   5     1128.24     1183.53    183.41 o 
 -11  -1   5    15223.20    13980.87    497.80 o 
 -10  -1   5     2429.18     2297.97    209.27 o 
  -9  -1   5      644.46      918.58     86.24 o 
  -8  -1   5     1473.62     1351.52     92.05 o 
  -7  -1   5     2118.61     2484.76     97.73 o 
  -6  -1   5    11290.10    11406.47    251.81 o 
  -5  -1   5     1297.28     1065.55     61.28 o 
  -4  -1   5    26823.77    25631.49    267.06 o 
  -3  -1   5    62267.38    63572.77    640.70 o 
  -2  -1   5    80903.70    81643.17    687.99 o 
  -1  -1   5     3655.28     3283.31     58.00 o 
   0  -1   5    11634.56    13234.38    121.79 o 
   1  -1   5     5172.86     4635.37     69.00 o 
   2  -1   5    50454.66    54764.25    476.60 o 
   3  -1   5    33282.34    33559.63    427.84 o 
   4  -1   5    43518.29    44002.80    384.73 o 
   5  -1   5        1.24       28.83     24.79 o 
   6  -1   5    12371.62    12999.54    211.03 o 
   7  -1   5    13905.51    13466.02    255.95 o 
   8  -1   5      106.75      192.33     48.98 o 
   9  -1   5     1593.82     1663.59    129.32 o 
  10  -1   5     5667.07     5514.25    203.61 o 
  11  -1   5      795.28      830.02    122.42 o 
  12  -1   5     2306.82     2062.91    158.75 o 
  13  -1   5        5.18      -12.47     86.68 o 
  14  -1   5      379.37      265.80    128.58 o 
 -14   0   5     2403.04     2723.06    261.63 o 
 -13   0   5      328.35      286.20    115.04 o 
 -12   0   5    11238.62    10187.29    379.06 o 
 -11   0   5     1808.80     2083.07    196.48 o 
 -10   0   5     4370.70     4092.27    173.60 o 
  -9   0   5      270.59      339.26     58.15 o 
  -8   0   5     1210.87     1082.75     85.57 o 
  -7   0   5       85.62      159.83     28.45 o 
  -6   0   5      160.62      136.86     28.57 o 
  -5   0   5    10020.05    10496.98    200.55 o 
  -4   0   5    24325.09    22971.70    189.28 o 
  -3   0   5     7799.80     8022.90     93.72 o 
  -2   0   5    27034.40    26325.55    274.34 o 
  -1   0   5    18832.71    19733.83    148.82 o 
   0   0   5       13.51      -24.82     12.41 o 
   1   0   5    10627.74    12250.16     99.94 o 
   2   0   5    10558.06    10488.84    100.36 o 
   3   0   5      257.27      356.58     26.34 o 
   4   0   5    24223.46    23898.90    231.78 o 
   5   0   5     8980.06     9717.11    132.02 o 
   6   0   5     1715.31     1513.99     62.11 o 
   7   0   5        3.22      -19.18     41.10 o 
   8   0   5      756.26      851.50     91.18 o 
   9   0   5     3013.69     2647.55    194.51 o 
  10   0   5    10076.76     9271.59    277.84 o 
  11   0   5     7722.25     7613.62    332.13 o 
  12   0   5    10968.71    11791.37    315.24 o 
  13   0   5      453.78      591.97    146.11 o 
  14   0   5      670.20      584.05    144.78 o 
 -14   1   5     1456.23     1601.08    209.56 o 
 -13   1   5     1369.34     1215.76    177.26 o 
 -12   1   5     3923.49     3804.92    238.59 o 
 -11   1   5     3065.84     3173.34    175.37 o 
 -10   1   5     2554.70     2834.66    148.61 o 
  -9   1   5      236.93      253.07     44.12 o 
  -8   1   5       39.80       34.26     24.62 o 
  -7   1   5    11317.25    11636.49    151.94 o 
  -6   1   5     1232.76     1224.37     51.59 o 
  -5   1   5        3.06       72.99     24.56 o 
  -4   1   5    18525.91    20438.22    210.01 o 
  -3   1   5    80490.30    79953.34    640.80 o 
  -2   1   5    14362.25    15419.58    184.15 o 
  -1   1   5    13349.69    13433.97    149.11 o 
   0   1   5     3716.96     4023.88     63.44 o 
   1   1   5    16997.06    17539.42    179.56 o 
   2   1   5    38397.14    38979.86    297.63 o 
   3   1   5    84988.02    85913.09    577.45 o 
   4   1   5    20574.64    21996.51    187.64 o 
   5   1   5     6905.05     7304.54    100.36 o 
   6   1   5        4.23        8.68     30.47 o 
   7   1   5      355.28      450.17     38.41 o 
   8   1   5      729.11      874.14    101.84 o 
   9   1   5     1428.66     1140.86    108.29 o 
  10   1   5     2216.97     1869.91    134.74 o 
  11   1   5    21389.97    21207.59    422.10 o 
  12   1   5      564.53      558.05     97.51 o 
  13   1   5     5530.27     5256.58    241.61 o 
  14   1   5      582.43      880.80    125.14 o 
 -14   2   5        1.20     -166.73    211.00 o 
 -13   2   5     1427.17     1539.72    193.80 o 
 -12   2   5      130.88       43.85     81.84 o 
 -11   2   5      392.34      319.35    104.81 o 
 -10   2   5     2101.12     1817.64    106.81 o 
  -9   2   5     1463.91     1703.83    127.82 o 
  -8   2   5    38252.94    37887.63    385.94 o 
  -7   2   5      671.81      758.65     52.70 o 
  -6   2   5    21847.61    20053.09    228.46 o 
  -5   2   5    23184.48    23143.15    243.97 o 
  -4   2   5     5026.80     5165.74     76.78 o 
  -3   2   5    16669.99    18368.00    189.67 o 
  -2   2   5      351.11      455.83     26.58 o 
  -1   2   5    14075.41    14535.75    164.18 o 
   0   2   5      346.49      357.84     33.47 o 
   1   2   5     5377.23     5612.66     98.91 o 
   2   2   5     2524.44     2883.36     86.55 o 
   3   2   5    53080.11    56283.73    430.25 o 
   4   2   5     4177.77     4379.57     75.98 o 
   5   2   5    10162.48    10283.42    129.02 o 
   6   2   5    17288.52    17004.06    186.17 o 
   7   2   5     2146.57     2387.59     82.16 o 
   8   2   5     4734.86     4411.20    183.65 o 
   9   2   5       15.45       50.42     48.59 o 
  10   2   5     1770.34     1748.57    175.32 o 
  11   2   5      774.90      583.00     80.31 o 
  12   2   5     3827.13     4113.18    159.38 o 
  13   2   5      970.11     1173.55    158.05 o 
  14   2   5      112.86      118.00     78.24 o 
 -14   3   5     6486.78     6329.54    591.65 o 
 -13   3   5        5.07       50.01     92.06 o 
 -12   3   5     1655.65     1814.14    155.32 o 
 -11   3   5      360.27      377.52     61.05 o 
 -10   3   5      144.87      176.53     50.35 o 
  -9   3   5     1789.06     1692.64    105.06 o 
  -8   3   5      870.01     1016.52     63.58 o 
  -7   3   5    27471.62    26526.93    293.29 o 
  -6   3   5    10943.15    10546.45    153.74 o 
  -5   3   5     4979.10     4739.06     85.59 o 
  -4   3   5       61.13      113.77     18.99 o 
  -3   3   5      188.46      308.49     23.87 o 
  -2   3   5     6484.50     5857.25     88.45 o 
  -1   3   5       17.14      -14.42     17.21 o 
   0   3   5     9577.92     9027.11    387.91 o 
   1   3   5     7264.94     7406.34    140.64 o 
   2   3   5      563.90      678.37     48.52 o 
   3   3   5     1886.97     2289.00     65.86 o 
   4   3   5       26.46       67.92     21.76 o 
   5   3   5    14715.30    14216.93    175.99 o 
   6   3   5     3372.62     3488.71     77.97 o 
   7   3   5    40352.08    38563.80    411.50 o 
   8   3   5      241.47      248.66     41.09 o 
   9   3   5     2252.78     2189.30    111.41 o 
  10   3   5     1090.43     1062.27     96.24 o 
  11   3   5      182.04       24.99     52.34 o 
  12   3   5       38.22       75.68     64.19 o 
  13   3   5        7.92      230.79     81.74 o 
 -13   4   5     2470.55     2639.66    244.79 o 
 -12   4   5     3898.22     4296.83    199.23 o 
 -11   4   5      102.04      142.26     50.60 o 
 -10   4   5     1057.94     1011.38     88.64 o 
  -9   4   5      617.00      513.61     70.17 o 
  -8   4   5      172.39      166.14     41.35 o 
  -7   4   5     2382.26     2457.01     91.22 o 
  -6   4   5      135.01      137.23     28.82 o 
  -5   4   5      796.86      922.34     59.83 o 
  -4   4   5     6453.51     6576.48     87.56 o 
  -3   4   5    20649.85    20961.93    203.29 o 
  -2   4   5     2097.25     2027.55     52.93 o 
  -1   4   5    45933.16    45752.87    433.06 o 
   0   4   5      888.80      895.18     44.57 o 
   1   4   5    33261.40    34636.68    387.88 o 
   2   4   5    10945.34    11109.36    175.82 o 
   3   4   5     5722.57     6011.07    161.83 o 
   4   4   5      972.42      969.16     45.72 o 
   5   4   5     4935.11     5154.19     91.79 o 
   6   4   5    11652.29    11510.02    149.91 o 
   7   4   5     2740.80     2504.37     96.46 o 
   8   4   5     7235.05     6901.88    133.74 o 
   9   4   5     2187.53     2317.22    106.14 o 
  10   4   5        6.23       25.88     42.69 o 
  11   4   5       16.35      -27.72     44.96 o 
  12   4   5      260.49      261.03     61.96 o 
  13   4   5     4179.51     4059.79    221.83 o 
 -13   5   5      291.67       68.55    101.58 o 
 -12   5   5     1585.84     1284.05    175.06 o 
 -11   5   5     1263.41     1240.99    102.85 o 
 -10   5   5     7027.03     6536.96    187.98 o 
  -9   5   5     6561.74     6222.31    174.78 o 
  -8   5   5     1534.92     1188.59    100.39 o 
  -7   5   5     7292.22     7169.36    149.03 o 
  -6   5   5     4201.77     4085.30     98.32 o 
  -5   5   5     8398.89     8116.72    125.94 o 
  -4   5   5    10814.18    10638.37    119.02 o 
  -3   5   5    13180.42    12783.64    136.59 o 
  -2   5   5    17226.04    18658.59    186.69 o 
  -1   5   5     3084.82     3067.83     88.93 o 
   0   5   5    35324.18    36885.90    470.16 o 
   1   5   5     3894.21     3853.81    132.31 o 
   2   5   5     7949.66     9305.26    216.36 o 
   3   5   5    12453.20    11492.58    195.47 o 
   4   5   5     5333.38     5109.15    111.64 o 
   5   5   5     2247.66     2121.65     64.18 o 
   6   5   5     1274.85      996.52     60.10 o 
   7   5   5      380.69      437.46     48.63 o 
   8   5   5     8457.75     8512.03    208.97 o 
   9   5   5     1580.26     1427.79     85.53 o 
  10   5   5     1817.19     1722.87    104.95 o 
  11   5   5     2259.99     2190.54    147.68 o 
  12   5   5     2084.11     2279.92    132.68 o 
  13   5   5      436.43      361.40    100.41 o 
 -13   6   5      610.98      801.74    164.34 o 
 -12   6   5      159.82      243.18    126.43 o 
 -11   6   5     9166.13     8485.59    269.09 o 
 -10   6   5      383.77      273.42     59.09 o 
  -9   6   5     8319.70     7940.60    198.49 o 
  -8   6   5     8572.11     7840.17    184.73 o 
  -7   6   5     3987.10     3827.73    115.61 o 
  -6   6   5     2529.03     2634.10     81.47 o 
  -5   6   5    28883.88    29768.81    253.45 o 
  -4   6   5     2362.90     2187.02     57.98 o 
  -3   6   5     5961.13     5567.68     83.79 o 
  -2   6   5      146.98      131.96     26.10 o 
  -1   6   5     1288.03     1298.52     72.20 o 
   0   6   5      217.92      103.65     60.10 o 
   1   6   5     2040.93     1838.60     61.01 o 
   2   6   5     1497.40     1354.82     69.51 o 
   3   6   5    21726.57    20633.83    253.27 o 
   4   6   5     4809.18     4470.89     94.12 o 
   5   6   5    14973.28    14512.66    194.57 o 
   6   6   5     7257.93     6965.06    130.88 o 
   7   6   5      271.02      263.72     43.97 o 
   8   6   5    10177.98    10039.83    165.43 o 
   9   6   5     4897.47     4775.98    121.56 o 
  10   6   5     4317.68     4458.64    143.77 o 
  11   6   5      880.97      721.15    116.05 o 
  12   6   5     1435.18     1449.18    156.11 o 
 -13   7   5     4073.06     4246.45    496.68 o 
 -12   7   5      168.71      180.15    112.62 o 
 -11   7   5     5533.60     6101.14    335.15 o 
 -10   7   5     8581.06     8714.48    267.33 o 
  -9   7   5      948.67     1272.92     97.86 o 
  -8   7   5      282.80      312.40     51.16 o 
  -7   7   5     1915.40     2004.56    133.51 o 
  -6   7   5     4006.22     3756.80     97.59 o 
  -5   7   5     2942.08     3139.09     82.95 o 
  -4   7   5     9259.79     9144.45    121.07 o 
  -3   7   5     8813.80     8538.16    127.79 o 
  -2   7   5      932.84     1136.29     62.94 o 
  -1   7   5     3083.84     2962.75    102.04 o 
   0   7   5     2376.12     2399.26     96.81 o 
   1   7   5     6641.90     6838.61    119.80 o 
   2   7   5     1822.90     1838.74     69.69 o 
   3   7   5     6319.92     5866.82    122.49 o 
   4   7   5    18546.41    18017.45    212.53 o 
   5   7   5     1205.35     1175.26     59.50 o 
   6   7   5     5523.59     5798.62    102.07 o 
   7   7   5       69.12      104.29     41.94 o 
   8   7   5     5074.89     5196.57    177.09 o 
   9   7   5       16.67       85.16     52.62 o 
  10   7   5     6412.02     6608.77    213.64 o 
  11   7   5       54.16       65.72     87.75 o 
  12   7   5       30.21       40.55     65.35 o 
 -12   8   5     5087.52     4884.68    395.38 o 
 -11   8   5        0.41       89.74     77.71 o 
 -10   8   5     1364.31     1191.05    283.13 o 
  -9   8   5       29.51      -33.72     65.90 o 
  -8   8   5       38.81       56.83     38.02 o 
  -7   8   5     1118.96     1078.24    110.52 o 
  -6   8   5      140.98      124.42     35.62 o 
  -5   8   5     3846.71     3876.91     99.47 o 
  -4   8   5    13974.17    13798.16    195.13 o 
  -3   8   5        1.42       19.34     25.27 o 
  -2   8   5    17725.05    17587.53    219.63 o 
  -1   8   5     8453.83     7778.75    166.91 o 
   0   8   5       88.04       19.88     18.51 o 
   1   8   5     5650.15     5440.00    107.68 o 
   2   8   5    13673.73    13243.85    190.67 o 
   3   8   5     3328.14     3898.61    136.79 o 
   4   8   5     4570.14     4348.92    132.71 o 
   5   8   5     1067.90     1181.23     57.02 o 
   6   8   5      104.69       81.06     36.25 o 
   7   8   5       14.51      -17.85     38.25 o 
   8   8   5     2490.50     2551.90    145.67 o 
   9   8   5     6837.86     7117.97    215.62 o 
  10   8   5     8639.01     8434.34    424.52 o 
  11   8   5      284.00      215.57     66.21 o 
  12   8   5     3760.07     4045.56    197.15 o 
 -12   9   5      327.97      281.91    150.04 o 
 -11   9   5      354.36      438.95    121.34 o 
 -10   9   5      221.08      181.87     94.33 o 
  -9   9   5     4095.25     4730.33    197.07 o 
  -8   9   5       73.24      111.06     68.50 o 
  -7   9   5     1866.64     2078.10    145.76 o 
  -6   9   5     1801.40     2014.33    120.02 o 
  -5   9   5     1855.72     1894.34     88.48 o 
  -4   9   5     2582.68     2645.43     97.49 o 
  -3   9   5     8451.04     8276.82    162.21 o 
  -2   9   5    15631.73    15238.13    230.38 o 
  -1   9   5      960.67     1093.87     98.21 o 
   0   9   5    44873.34    44522.73    819.50 o 
   1   9   5    11117.16    11235.43    210.07 o 
   2   9   5     8806.43     8053.31    172.46 o 
   3   9   5     9308.46     8911.17    137.29 o 
   4   9   5      577.39      532.54     44.74 o 
   5   9   5      505.15      359.10     83.81 o 
   6   9   5     3692.43     3502.61    143.38 o 
   7   9   5      528.70      427.48     64.52 o 
   8   9   5     3291.51     3278.15    163.48 o 
   9   9   5     1631.01     1667.30    130.64 o 
  10   9   5     1123.51     1009.37    109.36 o 
  11   9   5     6843.89     6530.63    229.55 o 
 -11  10   5       22.48     -124.33     88.31 o 
 -10  10   5     3764.77     4126.65    244.25 o 
  -9  10   5      272.30      330.22     89.51 o 
  -8  10   5    23351.02    23599.23   1037.61 o 
  -7  10   5        5.37      -52.25     80.59 o 
  -6  10   5     9529.07    10009.69    236.81 o 
  -5  10   5      202.88      162.01     56.62 o 
  -4  10   5      644.35      573.83     72.92 o 
  -3  10   5      506.76      537.01     55.09 o 
  -2  10   5     1182.58     1279.15     79.78 o 
  -1  10   5     3139.27     3326.96    148.29 o 
   0  10   5     3839.02     3348.19    172.94 o 
   1  10   5     6234.37     6074.26    197.60 o 
   2  10   5     4442.61     4490.98    134.66 o 
   3  10   5     2289.06     2061.51     78.37 o 
   4  10   5       34.86      -29.03     32.84 o 
   5  10   5      689.91      799.66    147.25 o 
   6  10   5    13291.68    13359.61    320.57 o 
   7  10   5     3241.53     3079.66    130.55 o 
   8  10   5     4362.45     4164.02    235.98 o 
   9  10   5      356.54      409.03     77.74 o 
  10  10   5      625.01      641.09     92.68 o 
 -10  11   5      173.92      126.13    119.08 o 
  -9  11   5     5623.90     5433.42    277.40 o 
  -8  11   5      146.14       43.39     87.07 o 
  -7  11   5     7198.29     7194.11    244.51 o 
  -6  11   5      189.04       57.80     51.22 o 
  -5  11   5       30.93      -32.78     46.71 o 
  -4  11   5       27.68       -6.19     47.15 o 
  -3  11   5     1469.06     1508.92    259.50 o 
  -2  11   5      783.62      748.02    101.11 o 
  -1  11   5      280.64      228.56     66.55 o 
   0  11   5     8668.55     8063.16    280.43 o 
   1  11   5     6864.82     6688.11    248.88 o 
   2  11   5     2942.19     2830.13    224.10 o 
   3  11   5        2.82      -23.13     47.06 o 
   4  11   5      462.82      438.69     82.59 o 
   5  11   5    11659.40    12134.32    311.31 o 
   6  11   5       50.51       58.10     81.44 o 
   7  11   5    18495.58    19069.48    358.38 o 
   8  11   5      132.51      192.38     68.43 o 
   9  11   5     1670.51     1690.35    151.61 o 
  10  11   5        0.88      135.05     86.44 o 
 -10  12   5      762.13      701.73    197.94 o 
  -9  12   5      517.81      797.55    209.41 o 
  -8  12   5       18.58      -44.63     74.51 o 
  -7  12   5      810.00      798.57    162.94 o 
  -6  12   5      429.47      552.40     93.16 o 
  -5  12   5      138.37      109.24     54.19 o 
  -4  12   5     6228.03     5952.64    262.13 o 
  -3  12   5     4537.72     4225.85    182.82 o 
  -2  12   5     2982.43     2746.93    159.68 o 
  -1  12   5    12860.80    12627.73    315.38 o 
   0  12   5     2475.93     2168.58    177.88 o 
   1  12   5    18359.40    17510.94    381.39 o 
   2  12   5     5966.32     5701.48    146.29 o 
   3  12   5     4079.41     3799.15    175.13 o 
   4  12   5      496.22      507.17     91.77 o 
   5  12   5     2888.63     2581.71    220.53 o 
   6  12   5     5151.01     5327.53    269.03 o 
   7  12   5     1201.67     1275.06    112.22 o 
   8  12   5     1251.12     1253.79    132.67 o 
   9  12   5      602.51      518.31    100.52 o 
  -9  13   5       23.35      134.15    105.38 o 
  -8  13   5       19.14     -129.72     65.83 o 
  -7  13   5      493.93      599.11    116.71 o 
  -6  13   5     2917.81     2941.35    192.95 o 
  -5  13   5     7192.31     7543.00    260.01 o 
  -4  13   5      494.82      542.21     89.59 o 
  -3  13   5     7085.62     6661.78    237.58 o 
  -2  13   5     1392.33     1478.22    160.93 o 
  -1  13   5      459.11      537.11     89.14 o 
   0  13   5     3748.22     3918.05    211.08 o 
   1  13   5     3343.69     3238.89    172.01 o 
   2  13   5      472.69      666.94    108.87 o 
   3  13   5     3143.02     3249.05    293.31 o 
   4  13   5      163.60      133.89     73.09 o 
   5  13   5        8.77      -46.10     56.68 o 
   6  13   5       76.84       51.09     70.91 o 
   7  13   5        9.77      -37.60     50.97 o 
   8  13   5     1165.34      969.07    141.45 o 
  -7  14   5      863.21      984.83    125.87 o 
  -6  14   5        3.95       62.84    121.41 o 
  -5  14   5     5951.13     5758.38    277.68 o 
  -4  14   5     1445.27     1700.60    149.95 o 
  -3  14   5     4275.95     4177.25    201.77 o 
  -2  14   5      293.29      357.24     81.99 o 
  -1  14   5      781.85      882.54    117.93 o 
   0  14   5      467.12      336.97     87.48 o 
   1  14   5      379.35      475.08     91.60 o 
   2  14   5     1993.96     1756.57    198.86 o 
   3  14   5     6165.34     5925.56    312.64 o 
   4  14   5      955.60     1093.90    148.86 o 
   5  14   5     5115.69     5167.39    292.20 o 
   6  14   5      103.04       33.38     71.04 o 
  -6  15   5     2844.06     2791.19    297.02 o 
  -5  15   5     1716.87     1377.86    152.48 o 
  -4  15   5     2626.32     2628.67    190.76 o 
  -3  15   5     2514.53     2757.17    197.97 o 
  -2  15   5      852.10      927.50    187.88 o 
  -1  15   5      243.99      188.03     71.30 o 
   0  15   5       27.43        0.83    104.64 o 
   1  15   5       60.02       -0.56     60.56 o 
   2  15   5     5701.03     5281.81    226.12 o 
   3  15   5        8.04       80.68     66.89 o 
   4  15   5    11217.93    11436.80    341.30 o 
   5  15   5      913.34     1085.53    134.99 o 
  -4  16   5     3923.94     4152.14    223.40 o 
  -3  16   5      317.36      266.04     75.99 o 
  -2  16   5     1164.97     1256.40    186.29 o 
  -1  16   5     5273.55     5161.41    229.95 o 
   0  16   5        6.32      122.10     64.90 o 
   1  16   5     1547.21     1340.91    253.18 o 
   2  16   5      240.92      271.70     86.26 o 
  -3 -17   6      264.76      593.29    101.90 o 
  -2 -17   6     2252.01     2176.69    169.75 o 
  -1 -17   6     8535.49     8587.04    282.98 o 
   0 -17   6      869.06     1099.30    136.31 o 
   1 -17   6    11213.77    10770.48    465.76 o 
   2 -17   6      110.60      167.44     94.86 o 
   3 -17   6     3298.76     3257.27    266.88 o 
   4 -17   6      113.97      259.41    102.64 o 
  -5 -16   6      898.28     1050.28    124.92 o 
  -4 -16   6     1539.50     1544.17    186.11 o 
  -3 -16   6     1996.70     1968.70    157.78 o 
  -2 -16   6      543.25      599.30     96.24 o 
  -1 -16   6     1424.90     1347.08    130.55 o 
   0 -16   6    10605.60    10378.63    300.03 o 
   1 -16   6      558.08      653.89     96.37 o 
   2 -16   6    12785.74    12853.76    459.86 o 
   3 -16   6     3427.27     3450.76    435.94 o 
   4 -16   6      525.08      780.79    168.63 o 
   5 -16   6     1065.36      865.76    147.65 o 
   6 -16   6      291.36      348.10    107.90 o 
  -7 -15   6       64.65       87.16     62.34 o 
  -6 -15   6     1805.12     1822.48    154.83 o 
  -5 -15   6     4313.33     4354.63    197.22 o 
  -4 -15   6      248.95      410.31     84.07 o 
  -3 -15   6     6199.52     5556.17    216.43 o 
  -2 -15   6     1736.17     1762.43    145.32 o 
  -1 -15   6        2.64       20.94     55.37 o 
   0 -15   6      204.56      201.11     66.55 o 
   1 -15   6     3959.03     3753.14    173.53 o 
   2 -15   6     3641.12     3586.27    167.60 o 
   3 -15   6       50.27      113.34     55.01 o 
   4 -15   6     2641.29     2759.97    233.17 o 
   5 -15   6     3159.37     3559.78    267.64 o 
   6 -15   6     3693.69     3802.20    245.69 o 
   7 -15   6      890.50      724.88    137.64 o 
   8 -15   6     2014.68     1949.56    239.16 o 
  -8 -14   6     2345.77     2640.90    186.17 o 
  -7 -14   6      129.33      123.84     55.26 o 
  -6 -14   6     1459.38     1628.63    142.27 o 
  -5 -14   6        8.63      108.06     60.82 o 
  -4 -14   6    10407.44    10753.47    296.80 o 
  -3 -14   6      118.31      164.55     62.92 o 
  -2 -14   6    10964.54    11059.50    295.76 o 
  -1 -14   6       31.65       57.04     56.99 o 
   0 -14   6     1207.94     1078.50    109.35 o 
   1 -14   6       30.42       72.84     50.97 o 
   2 -14   6     1541.03     1579.49    126.38 o 
   3 -14   6      253.75      221.77     63.41 o 
   4 -14   6    10696.08    10206.60    280.78 o 
   5 -14   6      476.30      417.48    113.23 o 
   6 -14   6     8719.35     8399.36    361.81 o 
   7 -14   6     1909.14     2047.44    204.76 o 
   8 -14   6       96.38      163.13     87.06 o 
   9 -14   6      851.75      757.74    287.95 o 
  -9 -13   6     2858.23     2636.24    186.83 o 
  -8 -13   6     2518.03     2910.59    188.59 o 
  -7 -13   6     1535.03     1517.32    124.31 o 
  -6 -13   6     1044.46     1142.66    116.49 o 
  -5 -13   6     6148.78     6415.56    221.18 o 
  -4 -13   6     3824.00     3676.26    164.80 o 
  -3 -13   6     2451.04     2714.32    148.50 o 
  -2 -13   6    10702.91    11315.27    319.55 o 
  -1 -13   6      218.03      165.15     61.44 o 
   0 -13   6      839.67      884.89     98.25 o 
   1 -13   6      475.26      513.51     77.11 o 
   2 -13   6    12905.90    12852.95    302.23 o 
   3 -13   6     1409.01     1502.28    119.70 o 
   4 -13   6     3345.44     3360.60    236.15 o 
   5 -13   6    14244.92    14154.45    327.80 o 
   6 -13   6      798.79     1003.17    107.02 o 
   7 -13   6     3346.66     3082.20    306.49 o 
   8 -13   6      561.04      657.38    123.23 o 
   9 -13   6     1456.98     1748.13    186.02 o 
  10 -13   6     1150.44      806.53    203.09 o 
 -10 -12   6        1.16       -3.02     53.33 o 
  -9 -12   6      894.89      935.66    104.18 o 
  -8 -12   6      632.86      770.47     92.82 o 
  -7 -12   6      879.59      790.34     97.01 o 
  -6 -12   6      372.81      329.63     67.06 o 
  -5 -12   6      241.91      231.82     63.77 o 
  -4 -12   6      363.77      358.66     75.48 o 
  -3 -12   6     4262.92     4253.19    219.93 o 
  -2 -12   6     3060.64     2889.84    164.43 o 
  -1 -12   6     4355.18     4108.34    162.68 o 
   0 -12   6    12272.71    12693.14    289.79 o 
   1 -12   6      153.57      110.96     77.99 o 
   2 -12   6     1460.09     1304.23    108.52 o 
   3 -12   6    18029.05    18222.36    361.41 o 
   4 -12   6      305.23      359.90     64.49 o 
   5 -12   6     3572.04     3970.25    317.91 o 
   6 -12   6     4220.49     4249.70    297.09 o 
   7 -12   6      723.14      807.72    171.14 o 
   8 -12   6       12.65      -24.52     84.02 o 
   9 -12   6      478.52      617.11    114.58 o 
  10 -12   6     2818.61     2844.89    342.89 o 
  11 -12   6     2838.67     2972.68    356.38 o 
 -11 -11   6      111.09       86.75     66.81 o 
 -10 -11   6        8.61       15.19     53.45 o 
  -9 -11   6       31.35       20.84     48.98 o 
  -8 -11   6     8179.03     8597.77    228.66 o 
  -7 -11   6        2.02       77.14     50.38 o 
  -6 -11   6    13629.37    13776.42    243.46 o 
  -5 -11   6      307.30      253.39     50.64 o 
  -4 -11   6        9.99        5.37     38.30 o 
  -3 -11   6     1840.48     1866.89     87.13 o 
  -2 -11   6     9991.93     9665.68    172.36 o 
  -1 -11   6    16810.88    16615.85    327.92 o 
   0 -11   6      383.24      268.01     60.00 o 
   1 -11   6    21950.19    22536.25    302.86 o 
   2 -11   6     5729.82     5493.33    173.13 o 
   3 -11   6     4008.61     4039.20    150.12 o 
   4 -11   6     4747.88     4819.00    167.27 o 
   5 -11   6        3.27       -7.12     38.11 o 
   6 -11   6      904.42      983.25    127.16 o 
   7 -11   6       10.48       22.35     65.51 o 
   8 -11   6     1064.73      997.45    138.31 o 
   9 -11   6     1168.09      880.19    246.48 o 
  10 -11   6       39.37        2.15    100.27 o 
  11 -11   6        4.54       48.04    104.16 o 
 -11 -10   6      311.25      142.43     70.07 o 
 -10 -10   6       64.71       88.40     55.56 o 
  -9 -10   6     2512.43     2778.76    166.92 o 
  -8 -10   6      431.24      304.93     66.39 o 
  -7 -10   6    25850.99    25764.98    326.89 o 
  -6 -10   6     1404.75     1620.42     88.76 o 
  -5 -10   6     5889.97     5994.22    148.46 o 
  -4 -10   6     3021.26     2785.04    100.01 o 
  -3 -10   6      233.55      164.62     47.10 o 
  -2 -10   6     1747.60     1663.54     85.31 o 
  -1 -10   6     2278.74     2129.44     74.50 o 
   0 -10   6      151.77       69.17     27.36 o 
   1 -10   6       10.97       10.58     14.63 o 
   2 -10   6       29.59        9.84     25.61 o 
   3 -10   6      727.65      848.50     57.13 o 
   4 -10   6     1988.77     1961.22    105.96 o 
   5 -10   6      762.04      737.10     65.13 o 
   6 -10   6      447.10      448.31     70.90 o 
   7 -10   6    23065.48    22619.02    424.26 o 
   8 -10   6        0.66       43.81     85.42 o 
   9 -10   6     6965.34     7125.73    254.30 o 
  10 -10   6      690.61      699.06    126.58 o 
  11 -10   6      345.58      410.75    154.29 o 
  12 -10   6      223.21      387.48    164.48 o 
 -12  -9   6     3383.75     3111.81    218.18 o 
 -11  -9   6      939.95      828.15    102.20 o 
 -10  -9   6     4037.30     4532.99    179.82 o 
  -9  -9   6        3.68        9.88     59.41 o 
  -8  -9   6     1654.79     1910.53    122.08 o 
  -7  -9   6      867.54      990.26     70.73 o 
  -6  -9   6     2708.27     2660.08     93.88 o 
  -5  -9   6     1261.02     1228.61     78.41 o 
  -4  -9   6      112.14       82.72     33.93 o 
  -3  -9   6     7411.04     7513.96    211.87 o 
  -2  -9   6    16963.00    17731.66    268.08 o 
  -1  -9   6    12562.06    12382.63    214.67 o 
   0  -9   6     2782.24     2613.81     74.57 o 
   1  -9   6    10766.83    11049.65    137.90 o 
   2  -9   6     6677.60     6841.95    125.11 o 
   3  -9   6     8713.40     8268.40    144.64 o 
   4  -9   6     2959.75     2903.81     95.02 o 
   5  -9   6     2998.71     2960.15    111.58 o 
   6  -9   6    15096.81    15083.75    271.72 o 
   7  -9   6      831.63      765.25     82.19 o 
   8  -9   6    14494.26    14291.94    412.25 o 
   9  -9   6      245.57      256.77     64.93 o 
  10  -9   6     1745.11     1708.50    172.01 o 
  11  -9   6      647.39      631.79    184.93 o 
  12  -9   6       99.44       61.50     91.97 o 
 -12  -8   6      223.40      227.54     96.99 o 
 -11  -8   6     9168.74    10122.37    360.08 o 
 -10  -8   6      588.09      718.37     89.23 o 
  -9  -8   6     5769.28     6002.99    185.30 o 
  -8  -8   6      778.68      870.01     79.89 o 
  -7  -8   6      810.91      728.30     58.55 o 
  -6  -8   6       14.66       -3.57     25.49 o 
  -5  -8   6     5465.66     5421.65    130.14 o 
  -4  -8   6      301.17      377.19     47.03 o 
  -3  -8   6    20534.89    20369.85    348.00 o 
  -2  -8   6     4447.85     4624.35    116.55 o 
  -1  -8   6    14400.71    14787.23    212.37 o 
   0  -8   6    31773.73    31667.99    750.78 o 
   1  -8   6     6037.74     6268.33     91.54 o 
   2  -8   6    11831.71    12664.83    176.18 o 
   3  -8   6    26267.07    26665.80    274.53 o 
   4  -8   6     3048.38     2982.53     78.96 o 
   5  -8   6     5833.93     5271.54    125.34 o 
   6  -8   6      106.07       93.89     23.33 o 
   7  -8   6      315.65      352.51     62.78 o 
   8  -8   6      814.75      925.19     88.95 o 
   9  -8   6       43.20      -23.35     67.61 o 
  10  -8   6        5.43       69.70     68.47 o 
  11  -8   6     1936.71     1806.93    252.49 o 
  12  -8   6      499.34      816.09    122.15 o 
  13  -8   6     1927.64     2090.98    446.97 o 
 -12  -7   6     2165.97     1649.20    176.31 o 
 -11  -7   6     1251.93     1321.44    138.31 o 
 -10  -7   6     2169.08     2270.59    139.56 o 
  -9  -7   6     8273.19     8292.53    202.47 o 
  -8  -7   6        8.93       10.07     39.20 o 
  -7  -7   6      329.78      347.61     45.66 o 
  -6  -7   6       25.74      -20.81     25.37 o 
  -5  -7   6    26930.84    26131.34    291.69 o 
  -4  -7   6     5868.50     5722.19    122.23 o 
  -3  -7   6    19479.26    19138.96    272.30 o 
  -2  -7   6     9646.07    10014.65    171.65 o 
  -1  -7   6      833.20      853.87     53.83 o 
   0  -7   6      207.90      226.21     22.52 o 
   1  -7   6     1499.81     1826.22     44.15 o 
   2  -7   6     7624.48     6988.98    116.46 o 
   3  -7   6     5251.83     5516.44     96.53 o 
   4  -7   6    14429.83    13612.35    197.80 o 
   5  -7   6    12273.10    11668.68    153.33 o 
   6  -7   6      856.86     1010.19     59.57 o 
   7  -7   6     4840.06     4681.25    114.72 o 
   8  -7   6      842.63      778.93     82.48 o 
   9  -7   6     3420.04     3574.38    142.40 o 
  10  -7   6     4117.30     4283.82    195.26 o 
  11  -7   6      174.30      199.11     88.16 o 
  12  -7   6     7262.19     7216.01    271.94 o 
  13  -7   6     1870.51     1853.84    224.66 o 
 -13  -6   6     1276.68     1095.57    173.53 o 
 -12  -6   6      303.69      433.30    118.42 o 
 -11  -6   6     1910.40     2008.84    198.71 o 
 -10  -6   6     6480.11     6468.12    283.68 o 
  -9  -6   6     3044.78     2978.98    141.80 o 
  -8  -6   6     4507.74     4286.53    120.01 o 
  -7  -6   6     7609.87     7118.80    149.49 o 
  -6  -6   6     3829.85     3471.42     99.39 o 
  -5  -6   6     1851.51     1618.44     64.69 o 
  -4  -6   6    36931.79    37578.05    446.85 o 
  -3  -6   6      350.11      417.45     43.28 o 
  -2  -6   6    16316.21    15964.21    250.83 o 
  -1  -6   6     2347.49     2538.79     67.77 o 
   0  -6   6    11850.98    11838.30    138.89 o 
   1  -6   6      163.98      345.76     23.91 o 
   2  -6   6    13152.47    12596.64    183.26 o 
   3  -6   6     4269.06     3600.61     96.22 o 
   4  -6   6    39952.13    38254.09    445.49 o 
   5  -6   6     1987.05     2074.13     86.83 o 
   6  -6   6    24581.35    23466.41    303.42 o 
   7  -6   6      248.00      213.10     47.73 o 
   8  -6   6       99.78       12.04     64.02 o 
   9  -6   6        0.25      -71.69     55.80 o 
  10  -6   6    10643.22     9718.66    284.03 o 
  11  -6   6     2217.37     2568.06    241.16 o 
  12  -6   6     2202.36     2556.82    188.73 o 
  13  -6   6     1473.19     1670.50    361.87 o 
 -13  -5   6     3211.65     3388.36    277.26 o 
 -12  -5   6     1456.95     1979.71    279.38 o 
 -11  -5   6        6.51       -7.25     63.30 o 
 -10  -5   6     7193.65     7137.33    288.49 o 
  -9  -5   6     4066.38     3921.21    177.00 o 
  -8  -5   6    11002.84    11480.24    210.13 o 
  -7  -5   6      458.80      388.67     58.25 o 
  -6  -5   6    13243.26    13602.44    202.97 o 
  -5  -5   6    11418.16    11746.61    177.96 o 
  -4  -5   6    17761.45    17773.75    310.03 o 
  -3  -5   6    10571.37    11419.00    249.60 o 
  -2  -5   6     6133.04     6586.03    135.79 o 
  -1  -5   6      133.30       98.16     21.04 o 
   0  -5   6       59.61       52.07     24.54 o 
   1  -5   6     2094.78     2116.72     87.61 o 
   2  -5   6     5332.35     6029.19     75.07 o 
   3  -5   6    13849.14    13686.01    333.96 o 
   4  -5   6     3828.34     4057.09    107.07 o 
   5  -5   6    38188.11    36353.54    445.96 o 
   6  -5   6    16292.31    15957.76    262.01 o 
   7  -5   6     3849.19     3574.32    111.86 o 
   8  -5   6    16511.67    16699.45    287.77 o 
   9  -5   6     2945.40     3288.46    135.04 o 
  10  -5   6     4298.39     3901.53    348.12 o 
  11  -5   6     3133.08     3394.64    352.54 o 
  12  -5   6      628.80      508.00    100.69 o 
  13  -5   6       42.01      110.80     90.99 o 
 -13  -4   6      398.75      348.07    127.38 o 
 -12  -4   6     2273.67     2639.47    392.22 o 
 -11  -4   6     1930.82     1729.41    193.33 o 
 -10  -4   6     4520.12     4437.92    200.51 o 
  -9  -4   6      357.55      346.67     73.04 o 
  -8  -4   6     2368.64     2313.58    126.17 o 
  -7  -4   6     1132.81      978.78     46.16 o 
  -6  -4   6     1148.64     1195.15     60.80 o 
  -5  -4   6     1191.65     1349.95     75.49 o 
  -4  -4   6     7117.41     7746.76    161.55 o 
  -3  -4   6     4590.05     4947.74    176.71 o 
  -2  -4   6    13196.63    13199.03    206.81 o 
  -1  -4   6      461.50      685.12     36.22 o 
   0  -4   6    64271.29    63722.68    543.04 o 
   1  -4   6     3708.22     4507.03    299.45 o 
   2  -4   6    19711.97    19369.55    223.60 o 
   3  -4   6    10621.66    10275.40    150.34 o 
   4  -4   6     9153.75     9067.37    162.69 o 
   5  -4   6     5857.82     6098.40    141.48 o 
   6  -4   6     1571.96     1628.78    101.62 o 
   7  -4   6    13449.59    13042.52    284.59 o 
   8  -4   6     2779.39     2614.45    111.66 o 
   9  -4   6     4332.30     4604.32    194.66 o 
  10  -4   6     3665.83     3727.31    179.89 o 
  11  -4   6     7149.47     6496.69    240.09 o 
  12  -4   6      444.73      668.18    129.36 o 
  13  -4   6      627.92      575.39    149.30 o 
  14  -4   6     2537.62     2502.70    548.49 o 
 -13  -3   6      944.13      823.75    155.98 o 
 -12  -3   6      400.43      371.76    109.04 o 
 -11  -3   6       41.99      -11.36     77.69 o 
 -10  -3   6     4601.50     4393.40    161.31 o 
  -9  -3   6     2056.77     2014.09    144.24 o 
  -8  -3   6    12102.80    11474.63    272.69 o 
  -7  -3   6      480.85      428.74     37.19 o 
  -6  -3   6    14703.01    13634.67    195.32 o 
  -5  -3   6     6566.00     7145.64    144.22 o 
  -4  -3   6      540.58      393.82     60.91 o 
  -3  -3   6       99.11      115.37     21.44 o 
  -2  -3   6     9952.42    10735.26    146.25 o 
  -1  -3   6    42154.76    42373.07    505.34 o 
   0  -3   6      107.44      122.47     15.42 o 
   1  -3   6    77210.93    77118.46   1469.23 o 
   2  -3   6    10046.75    10005.70    130.28 o 
   3  -3   6    11171.32    10065.19    226.10 o 
   4  -3   6     1982.41     1819.21     73.61 o 
   5  -3   6      816.24      847.38     89.58 o 
   6  -3   6     1927.43     2006.09     79.04 o 
   7  -3   6      826.22      674.35     67.13 o 
   8  -3   6     1360.43     1426.19     93.71 o 
   9  -3   6     4903.66     4502.30    184.38 o 
  10  -3   6       49.60       11.27     89.74 o 
  11  -3   6      422.49      453.48     90.66 o 
  12  -3   6      472.42      576.01    103.36 o 
  13  -3   6     3832.80     3833.30    277.52 o 
  14  -3   6       25.17       37.96    179.13 o 
 -14  -2   6      967.73     1161.21    183.17 o 
 -13  -2   6     1015.38     1076.60    165.51 o 
 -12  -2   6     1950.34     1889.42    202.45 o 
 -11  -2   6     1531.44     1348.23    165.58 o 
 -10  -2   6     5799.54     5519.57    178.78 o 
  -9  -2   6    10344.85     9845.22    228.14 o 
  -8  -2   6      227.47      275.16     50.78 o 
  -7  -2   6    30771.56    31389.96    424.79 o 
  -6  -2   6     4041.18     3260.43    108.91 o 
  -5  -2   6     9308.66     9245.25    344.30 o 
  -4  -2   6    15696.88    15388.01    305.28 o 
  -3  -2   6       40.78       -5.80     14.16 o 
  -2  -2   6     6333.15     5916.65     87.50 o 
  -1  -2   6      654.31      645.87     24.56 o 
   0  -2   6     6212.70     5537.14    171.78 o 
   1  -2   6     5544.62     4974.96    100.38 o 
   2  -2   6      185.29      209.96     22.23 o 
   3  -2   6      236.79      156.87     31.08 o 
   4  -2   6     6159.11     7075.10    134.73 o 
   5  -2   6    10985.52    11102.07    167.11 o 
   6  -2   6      520.09      531.43     50.41 o 
   7  -2   6    30471.03    30479.52    434.79 o 
   8  -2   6     2946.65     2830.21    113.57 o 
   9  -2   6     8578.86     8713.45    326.57 o 
  10  -2   6     1688.94     1505.25    130.53 o 
  11  -2   6     1161.96     1320.22    137.91 o 
  12  -2   6      573.95      712.17    110.37 o 
  13  -2   6      106.80       41.74    129.83 o 
  14  -2   6     2917.74     3371.09    396.57 o 
 -14  -1   6      273.75      321.29    118.11 o 
 -13  -1   6     1812.49     1525.17    192.69 o 
 -12  -1   6     6697.25     6507.56    582.26 o 
 -11  -1   6     2502.11     2390.05    210.20 o 
 -10  -1   6     2071.32     2154.86    132.54 o 
  -9  -1   6      122.16      205.10     49.60 o 
  -8  -1   6     1316.33     1602.68     99.93 o 
  -7  -1   6       41.99       20.95     24.93 o 
  -6  -1   6     1390.23     1687.58     63.24 o 
  -5  -1   6     9314.88     8872.19    149.06 o 
  -4  -1   6    11870.17    11276.49    172.18 o 
  -3  -1   6    25980.82    26382.82    576.39 o 
  -2  -1   6    14485.17    14292.03    152.95 o 
  -1  -1   6     1934.76     1952.97     41.20 o 
   0  -1   6       42.99       -5.17     10.58 o 
   1  -1   6     5488.63     5425.51     64.70 o 
   2  -1   6    13359.83    13082.77    146.72 o 
   3  -1   6    53487.30    54873.60    451.56 o 
   4  -1   6       32.55       65.34     24.39 o 
   5  -1   6     7917.02     8190.84    123.63 o 
   6  -1   6    19494.20    19285.20    358.80 o 
   7  -1   6     1051.33     1192.79     78.92 o 
   8  -1   6    19251.67    18780.09    292.98 o 
   9  -1   6     4745.03     4313.00    178.74 o 
  10  -1   6      946.30     1081.59    112.88 o 
  11  -1   6     3674.85     3626.15    221.98 o 
  12  -1   6      185.85      227.98     83.67 o 
  13  -1   6       14.19       57.72     85.87 o 
  14  -1   6      642.95      627.50    153.17 o 
 -14   0   6       63.03      156.41    193.67 o 
 -13   0   6     5626.98     5972.24    310.32 o 
 -12   0   6      555.07      767.28    200.47 o 
 -11   0   6    13227.02    12995.56    405.56 o 
 -10   0   6      743.44      761.10    197.54 o 
  -9   0   6     3887.71     4038.52    145.04 o 
  -8   0   6      583.05      532.58     64.79 o 
  -7   0   6      615.45      741.05     72.39 o 
  -6   0   6      175.79      199.35     31.25 o 
  -5   0   6    13430.74    13960.12    190.25 o 
  -4   0   6     3922.79     4149.48     81.64 o 
  -3   0   6    23997.10    23372.61    233.67 o 
  -2   0   6     5552.94     6221.55     80.24 o 
  -1   0   6    36339.89    38231.36    286.24 o 
   0   0   6     8158.13     7843.44    100.57 o 
   1   0   6    46958.32    48919.41    330.83 o 
   2   0   6    17092.32    17762.55    144.54 o 
   3   0   6     3248.79     3149.37     68.43 o 
   4   0   6     5386.84     4913.89     78.12 o 
   5   0   6     4074.72     4490.69     98.80 o 
   6   0   6     3458.43     3394.09     88.46 o 
   7   0   6     3673.51     3562.55     94.08 o 
   8   0   6      392.46      367.88     56.18 o 
   9   0   6      119.41       -2.33     92.98 o 
  10   0   6      390.75      344.52     81.01 o 
  11   0   6     6587.49     6290.05    307.25 o 
  12   0   6     1358.40     1015.46    164.16 o 
  13   0   6     5679.60     5860.42    324.79 o 
  14   0   6      860.84      684.07    117.86 o 
 -14   1   6      401.50      405.92    139.14 o 
 -13   1   6     1468.68     1566.53    311.16 o 
 -12   1   6     2852.42     2898.67    242.07 o 
 -11   1   6     4722.01     5067.37    262.97 o 
 -10   1   6        3.02      -14.27     43.05 o 
  -9   1   6     1576.37     1642.79    109.52 o 
  -8   1   6     4894.48     4871.50    148.66 o 
  -7   1   6     2038.60     1954.54     60.40 o 
  -6   1   6     2438.06     2199.32     73.89 o 
  -5   1   6      338.34      246.43     31.97 o 
  -4   1   6    15876.70    16143.62    199.90 o 
  -3   1   6    86096.64    85826.11    688.29 o 
  -2   1   6     7983.66     8576.03    138.53 o 
  -1   1   6        5.66       68.50     15.59 o 
   0   1   6       14.29       31.58     17.32 o 
   1   1   6     2072.21     1754.67     56.49 o 
   2   1   6    14354.94    14599.30    137.47 o 
   3   1   6    45346.10    46248.50    423.85 o 
   4   1   6    22110.25    23016.48    197.16 o 
   5   1   6       28.28      108.77     21.25 o 
   6   1   6       45.66      100.61     26.78 o 
   7   1   6      190.89      186.43     32.68 o 
   8   1   6     1336.77     1281.81     72.28 o 
   9   1   6       39.56       28.08     46.11 o 
  10   1   6     7438.31     7371.82    241.12 o 
  11   1   6       42.75      -14.43     46.90 o 
  12   1   6    12523.31    13184.46    287.46 o 
  13   1   6       18.96       -2.09     65.06 o 
  14   1   6      459.95      446.59    109.67 o 
 -14   2   6      351.33      161.32    230.48 o 
 -13   2   6       51.19       25.42    108.57 o 
 -12   2   6      234.54       26.34     86.83 o 
 -11   2   6      544.80      495.65     86.16 o 
 -10   2   6    13041.76    14005.29    464.25 o 
  -9   2   6     6376.40     5842.21    173.17 o 
  -8   2   6     3505.06     3483.60     94.33 o 
  -7   2   6    25066.40    24551.88    276.43 o 
  -6   2   6    17987.51    17600.12    235.25 o 
  -5   2   6    25708.04    24323.38    258.89 o 
  -4   2   6    81457.35    83532.87    684.94 o 
  -3   2   6      732.76     1203.66     40.74 o 
  -2   2   6    14480.26    13858.09    142.11 o 
  -1   2   6     5989.06     7130.64    104.37 o 
   0   2   6     3498.60     3389.51     74.21 o 
   1   2   6    17755.46    18488.40    198.14 o 
   2   2   6    17546.07    16822.01    190.43 o 
   3   2   6    11580.38    12186.39    172.90 o 
   4   2   6    92677.20    95698.84    705.67 o 
   5   2   6     7827.99     7599.80    110.55 o 
   6   2   6    10908.19    11027.29    144.31 o 
   7   2   6     7056.18     6751.35    184.84 o 
   8   2   6      179.04      167.92     44.81 o 
   9   2   6       70.00       12.74     52.54 o 
  10   2   6     7683.49     7470.99    198.12 o 
  11   2   6     7413.86     7740.27    208.18 o 
  12   2   6     2095.31     2003.30    130.63 o 
  13   2   6     2198.29     2308.85    186.71 o 
 -13   3   6     4620.89     4336.07    519.48 o 
 -12   3   6        0.91      -45.69    122.84 o 
 -11   3   6      538.54      314.16     94.73 o 
 -10   3   6     7529.43     7413.16    204.12 o 
  -9   3   6     8255.31     8426.62    180.24 o 
  -8   3   6    14368.58    14623.54    206.41 o 
  -7   3   6        1.32      -17.54     25.97 o 
  -6   3   6    13064.94    12805.15    175.82 o 
  -5   3   6     5535.35     5214.15     91.79 o 
  -4   3   6    16950.39    17752.45    200.01 o 
  -3   3   6      948.47      885.19     40.16 o 
  -2   3   6      206.26      103.06     20.34 o 
  -1   3   6     2664.40     2672.71     58.76 o 
   0   3   6      815.25      675.64     42.17 o 
   1   3   6       10.26       -3.37     23.03 o 
   2   3   6     1984.36     2204.14     74.23 o 
   3   3   6    15629.95    15695.11    194.10 o 
   4   3   6     9471.20    10057.02    126.91 o 
   5   3   6    13520.36    13449.42    159.02 o 
   6   3   6    27850.33    27943.99    294.75 o 
   7   3   6      961.15     1028.21     55.60 o 
   8   3   6    13360.69    13096.28    192.43 o 
   9   3   6     4569.37     4482.69    150.63 o 
  10   3   6     2705.01     2699.28    139.20 o 
  11   3   6     2039.50     1918.40    122.02 o 
  12   3   6       95.51      178.61     76.39 o 
  13   3   6       10.98      -43.51     65.79 o 
 -13   4   6       11.92      -85.25     78.39 o 
 -12   4   6      736.81      573.62    133.65 o 
 -11   4   6      287.94      111.36     59.57 o 
 -10   4   6     3956.35     3923.72    157.36 o 
  -9   4   6      170.39      150.57     50.51 o 
  -8   4   6      309.58      349.58     46.38 o 
  -7   4   6       97.67       57.02     30.62 o 
  -6   4   6     3650.23     3682.51     92.20 o 
  -5   4   6      940.60     1137.03     50.10 o 
  -4   4   6     4629.69     5059.37     77.84 o 
  -3   4   6     4445.83     4886.10     89.76 o 
  -2   4   6    31928.14    31729.71    299.97 o 
  -1   4   6        9.47      -12.69     25.58 o 
   0   4   6    28638.56    28648.61    471.72 o 
   1   4   6      810.36      678.05     59.53 o 
   2   4   6    13186.41    14118.94    207.61 o 
   3   4   6     3746.36     3986.76    107.56 o 
   4   4   6     4774.93     5099.25     97.48 o 
   5   4   6     4590.13     4671.64     90.38 o 
   6   4   6     1946.77     2054.69    109.36 o 
   7   4   6    10600.96    10035.63    189.24 o 
   8   4   6     1109.67     1102.85     67.83 o 
   9   4   6     5517.63     5650.08    147.18 o 
  10   4   6     2650.94     2713.15    173.36 o 
  11   4   6        4.83       11.39     45.02 o 
  12   4   6     1507.22     1766.17    274.06 o 
  13   4   6      103.95      171.15    129.67 o 
 -13   5   6      253.14       53.81     97.76 o 
 -12   5   6      583.93      314.02    256.33 o 
 -11   5   6     3992.11     3822.51    157.76 o 
 -10   5   6     7229.90     6903.64    190.38 o 
  -9   5   6     3806.81     3464.07    140.35 o 
  -8   5   6     5801.25     5687.65    156.62 o 
  -7   5   6      241.35      313.89     44.13 o 
  -6   5   6    11214.22    11132.77    154.54 o 
  -5   5   6    10800.78    10871.57    144.89 o 
  -4   5   6     3400.96     3374.00     69.99 o 
  -3   5   6      742.14      784.25     44.58 o 
  -2   5   6    10567.62    10533.68    140.05 o 
  -1   5   6    57726.74    58134.67    546.87 o 
   0   5   6       98.61       80.54     20.98 o 
   1   5   6    49865.76    51922.86    496.85 o 
   2   5   6     3013.67     2746.05    130.47 o 
   3   5   6       92.83      142.44     40.96 o 
   4   5   6      137.93       87.81     34.53 o 
   5   5   6     3361.61     3442.55    116.65 o 
   6   5   6     3570.93     3449.95     92.08 o 
   7   5   6     4467.26     4288.29    109.50 o 
   8   5   6      597.83      604.93     56.66 o 
   9   5   6     5444.99     5286.83    141.15 o 
  10   5   6      648.52      761.30     86.03 o 
  11   5   6        1.28       48.91     50.64 o 
  12   5   6      781.35      778.59     76.45 o 
  13   5   6     7162.30     6885.29    284.49 o 
 -13   6   6      987.29     1141.09    189.82 o 
 -12   6   6     1234.53     1117.71    176.39 o 
 -11   6   6        0.44      -19.25     95.92 o 
 -10   6   6     7077.33     7078.11    289.07 o 
  -9   6   6     4798.18     4518.32    158.52 o 
  -8   6   6     1459.06     1523.46     89.33 o 
  -7   6   6    10983.07    10920.25    196.17 o 
  -6   6   6    16088.22    15403.66    190.62 o 
  -5   6   6     8478.55     8418.40    120.75 o 
  -4   6   6    21669.06    20753.27    210.79 o 
  -3   6   6      282.62      310.52     35.63 o 
  -2   6   6       61.89       33.47     16.37 o 
  -1   6   6     1772.43     1657.37     57.67 o 
   0   6   6    12340.00    11776.17    177.71 o 
   1   6   6     1483.96     1250.38     56.06 o 
   2   6   6      372.83      454.64     42.78 o 
   3   6   6      747.56      780.83     55.76 o 
   4   6   6    13643.26    13933.53    205.90 o 
   5   6   6    11026.92    10632.60    164.97 o 
   6   6   6     3168.28     3223.33     94.43 o 
   7   6   6    17935.96    18197.82    239.34 o 
   8   6   6     3793.39     3413.98    101.95 o 
   9   6   6     9244.58     9110.36    181.43 o 
  10   6   6     1811.90     1845.64     91.03 o 
  11   6   6     2607.58     2698.60     95.40 o 
  12   6   6     1145.85     1100.27    162.93 o 
 -12   7   6     5100.60     5443.90    295.48 o 
 -11   7   6     4029.90     4234.50    200.66 o 
 -10   7   6      564.86      513.02     96.46 o 
  -9   7   6     4794.82     5091.55    176.94 o 
  -8   7   6      532.59      387.72     54.52 o 
  -7   7   6     6697.44     6491.24    152.24 o 
  -6   7   6      798.63      717.47     63.36 o 
  -5   7   6     6839.78     7020.46    112.78 o 
  -4   7   6     6053.82     6006.10     97.89 o 
  -3   7   6     2526.11     2404.76     71.38 o 
  -2   7   6     9856.32     9722.60    139.10 o 
  -1   7   6      811.30      965.52     69.09 o 
   0   7   6     2518.62     2363.98     82.21 o 
   1   7   6     3489.68     3608.80     94.44 o 
   2   7   6     7413.86     7168.58    131.42 o 
   3   7   6    15874.37    15737.19    238.73 o 
   4   7   6      526.57      512.19     47.12 o 
   5   7   6     9331.97     9165.14    166.02 o 
   6   7   6     2788.64     2907.57     80.25 o 
   7   7   6       14.63      -15.85     36.26 o 
   8   7   6     6349.07     6113.31    126.98 o 
   9   7   6     6617.04     6871.21    138.80 o 
  10   7   6     1290.54     1232.72    116.47 o 
  11   7   6     1785.81     1393.97    124.76 o 
  12   7   6        0.40       56.38     67.91 o 
 -12   8   6      466.57      618.13    180.97 o 
 -11   8   6     4343.00     4350.54    242.74 o 
 -10   8   6       12.55        8.92     78.87 o 
  -9   8   6      910.89      688.49    141.74 o 
  -8   8   6        4.34      -42.38     37.74 o 
  -7   8   6       32.12       43.16     70.69 o 
  -6   8   6      110.69       78.85     34.66 o 
  -5   8   6     6244.37     6558.48    147.91 o 
  -4   8   6      300.18      365.56     47.74 o 
  -3   8   6    23895.72    23115.70    367.26 o 
  -2   8   6      557.94      551.74     61.99 o 
  -1   8   6     4865.12     4491.41    143.10 o 
   0   8   6     1376.86     1236.56     88.81 o 
   1   8   6     9240.23     8898.04    147.66 o 
   2   8   6      743.19      842.58     57.48 o 
   3   8   6     7676.55     7407.02    143.85 o 
   4   8   6    12172.00    12138.88    171.61 o 
   5   8   6       98.11      145.54     52.18 o 
   6   8   6     4378.89     4609.05    129.30 o 
   7   8   6      739.11      806.63     53.66 o 
   8   8   6     1272.37     1261.38    109.35 o 
   9   8   6     1466.22     1535.30    124.20 o 
  10   8   6     4030.25     3891.03    276.09 o 
  11   8   6     4797.17     4531.46    187.48 o 
 -11   9   6      933.21      774.59    211.35 o 
 -10   9   6        0.45      -28.31     97.60 o 
  -9   9   6      309.28      412.22     88.27 o 
  -8   9   6     4819.30     4987.36    200.72 o 
  -7   9   6      454.62      509.99     89.42 o 
  -6   9   6     1181.96     1093.32     94.22 o 
  -5   9   6     2768.35     2758.76    104.23 o 
  -4   9   6    10218.45    10332.74    191.81 o 
  -3   9   6     4795.55     4843.63    141.79 o 
  -2   9   6    10411.05    10677.21    214.03 o 
  -1   9   6    12491.63    12164.68    276.69 o 
   0   9   6     2584.55     2703.47    152.64 o 
   1   9   6    14644.28    14862.31    252.62 o 
   2   9   6    19453.79    19293.52    297.93 o 
   3   9   6      603.37      478.37     61.99 o 
   4   9   6     4042.22     4164.74     98.75 o 
   5   9   6     1779.34     1936.83     70.71 o 
   6   9   6       82.30       59.86     32.48 o 
   7   9   6      589.70      703.89     75.45 o 
   8   9   6       56.61      108.25     67.05 o 
   9   9   6     1000.54     1128.97    110.71 o 
  10   9   6     7693.04     7589.85    320.63 o 
  11   9   6      401.47      494.94    146.32 o 
 -11  10   6      158.61      197.17    141.64 o 
 -10  10   6      770.48      849.66    145.43 o 
  -9  10   6    11784.73    12704.28    335.90 o 
  -8  10   6       43.51      139.40    154.05 o 
  -7  10   6    19032.12    18343.31    395.08 o 
  -6  10   6     2707.92     2827.87    182.89 o 
  -5  10   6      923.81     1057.04     95.23 o 
  -4  10   6      747.91      686.30     80.42 o 
  -3  10   6      896.11      935.44     79.27 o 
  -2  10   6     3740.37     3734.48    129.20 o 
  -1  10   6      505.21      548.88     82.19 o 
   0  10   6     6645.35     6209.19    238.91 o 
   1  10   6     4253.00     4177.81    169.80 o 
   2  10   6     6829.26     7251.61    222.92 o 
   3  10   6     2723.47     2543.35    112.63 o 
   4  10   6     3597.14     3817.14     96.31 o 
   5  10   6     7057.06     6528.31    276.41 o 
   6  10   6     2401.44     2424.05    160.42 o 
   7  10   6     7214.28     7096.12    218.24 o 
   8  10   6      106.71      260.64     64.71 o 
   9  10   6       98.08      201.72     69.21 o 
  10  10   6        3.03       84.60     82.07 o 
 -10  11   6     2064.51     2002.06    202.27 o 
  -9  11   6      159.15      204.92    103.32 o 
  -8  11   6    12548.65    13613.13    439.79 o 
  -7  11   6     1587.58     1364.58    185.90 o 
  -6  11   6    14786.95    14688.12    385.31 o 
  -5  11   6       13.53      -45.37     66.63 o 
  -4  11   6       18.57      -36.75     42.65 o 
  -3  11   6       25.34       89.03     51.51 o 
  -2  11   6       62.50       13.45     61.79 o 
  -1  11   6     3973.38     4007.80    220.16 o 
   0  11   6     1857.42     1726.43    180.28 o 
   1  11   6       16.06       10.37     54.23 o 
   2  11   6     2218.25     2186.62    148.95 o 
   3  11   6      489.40      414.71     56.92 o 
   4  11   6      890.78      831.39     62.04 o 
   5  11   6     2644.95     2527.30    165.96 o 
   6  11   6    16364.58    17796.26    396.32 o 
   7  11   6      203.47      239.24     61.72 o 
   8  11   6     4074.57     3852.20    282.12 o 
   9  11   6      206.12      159.28    109.72 o 
  -9  12   6        7.95      -54.43     86.03 o 
  -8  12   6        2.61       81.65     86.84 o 
  -7  12   6      157.30      159.98     64.78 o 
  -6  12   6      332.03      283.74     79.76 o 
  -5  12   6      541.35      679.74     96.91 o 
  -4  12   6      576.78      566.62    149.62 o 
  -3  12   6     3176.77     3044.17    166.30 o 
  -2  12   6    13081.67    12419.03    316.84 o 
  -1  12   6      172.74      196.06     79.68 o 
   0  12   6    12215.21    11472.45    356.97 o 
   1  12   6     1182.35      975.28    110.88 o 
   2  12   6     3266.44     3391.43    173.42 o 
   3  12   6      684.06      576.07     58.74 o 
   4  12   6       61.59       32.27     61.08 o 
   5  12   6     2829.31     2659.17    355.90 o 
   6  12   6     1208.46     1423.98    149.55 o 
   7  12   6     4705.52     4710.32    178.94 o 
   8  12   6      807.52      963.13    118.52 o 
  -8  13   6      656.20      848.83    153.95 o 
  -7  13   6     1308.28     1400.33    140.98 o 
  -6  13   6     2332.07     2436.75    179.53 o 
  -5  13   6     2314.75     2003.75    159.89 o 
  -4  13   6     6419.49     6495.78    238.74 o 
  -3  13   6     2133.85     2021.13    156.92 o 
  -2  13   6     6489.55     6432.33    319.20 o 
  -1  13   6    10822.72    10676.65    301.21 o 
   0  13   6      576.86      428.64    158.93 o 
   1  13   6     2480.34     2595.99    297.40 o 
   2  13   6     1066.14     1082.51     82.96 o 
   3  13   6       55.54       12.29     61.97 o 
   4  13   6      561.06      615.62    144.28 o 
   5  13   6        0.85       44.76     67.20 o 
   6  13   6       68.73       53.00     69.48 o 
   7  13   6     2545.97     2697.16    184.10 o 
  -7  14   6      788.52      801.89    117.63 o 
  -6  14   6     3609.28     4009.28    200.24 o 
  -5  14   6     1413.76     1359.83    168.77 o 
  -4  14   6     3917.93     3893.86    192.35 o 
  -3  14   6     2537.77     2263.81    169.67 o 
  -2  14   6     1939.47     1863.37    271.74 o 
  -1  14   6      496.55      396.18     86.04 o 
   0  14   6      756.92      526.32    168.29 o 
   1  14   6      334.98      458.89     88.99 o 
   2  14   6     3476.97     3446.18    189.62 o 
   3  14   6     1422.48     1382.16    137.15 o 
   4  14   6     4340.61     4491.04    274.31 o 
   5  14   6     1305.43     1272.09    137.84 o 
   6  14   6      168.04       83.55     77.99 o 
  -5  15   6     5152.79     5023.12    229.59 o 
  -4  15   6     1844.09     1918.77    166.76 o 
  -3  15   6      109.97       44.50     59.14 o 
  -2  15   6      276.72      270.42    125.39 o 
  -1  15   6      483.94      441.42     95.51 o 
   0  15   6       18.82      -23.39     54.12 o 
   1  15   6     1100.66     1124.11     65.45 o 
   2  15   6      913.09      878.45    176.89 o 
   3  15   6    10516.19    10971.98    333.32 o 
   4  15   6        2.00       94.23     93.68 o 
  -3  16   6     4008.82     4094.77    335.08 o 
  -2  16   6     2943.87     2760.04    200.48 o 
  -1  16   6      802.18      845.55    120.04 o 
   0  16   6     1339.98     1175.22    135.03 o 
   1  16   6     1185.60     1168.92    139.52 o 
   2  16   6      865.30      807.78    163.01 o 
  -3 -17   7      156.96       53.92     63.40 o 
  -2 -17   7      397.74      446.07     86.07 o 
  -1 -17   7       95.29       69.29     63.67 o 
   0 -17   7     9537.33     9550.27    460.71 o 
   1 -17   7        0.19       16.62    129.80 o 
   2 -17   7     7188.11     6868.82    326.70 o 
   3 -17   7      382.80      756.21    391.99 o 
   4 -17   7      273.88      539.01    124.92 o 
  -5 -16   7      585.05      800.31    110.91 o 
  -4 -16   7      690.50      600.29     98.20 o 
  -3 -16   7      561.56      629.58    141.53 o 
  -2 -16   7      133.72       99.44    120.47 o 
  -1 -16   7     6966.45     6525.88    236.91 o 
   0 -16   7      269.44      435.90     83.97 o 
   1 -16   7    16847.42    16708.03    388.36 o 
   2 -16   7      843.97      919.56    144.34 o 
   3 -16   7     4060.18     4485.32    276.96 o 
   4 -16   7      714.53      557.38    121.77 o 
   5 -16   7       64.02      238.93     97.78 o 
   6 -16   7      163.09      130.82     83.43 o 
  -7 -15   7     5457.40     5907.45    237.10 o 
  -6 -15   7      980.70     1000.80    119.43 o 
  -5 -15   7     3920.77     3986.76    190.56 o 
  -4 -15   7     5506.15     5981.63    231.05 o 
  -3 -15   7      604.66      571.41     93.11 o 
  -2 -15   7      499.83      582.79     93.00 o 
  -1 -15   7       68.35      149.58     61.99 o 
   0 -15   7     4466.57     4160.54    181.24 o 
   1 -15   7      243.26      180.48     60.99 o 
   2 -15   7     5085.64     4909.75    194.20 o 
   3 -15   7     3414.37     3578.83    248.05 o 
   4 -15   7     1488.44     1283.99    234.75 o 
   5 -15   7     1518.91     1779.31    194.01 o 
   6 -15   7      978.42      958.80    150.46 o 
   7 -15   7     3235.87     2911.80    246.90 o 
   8 -15   7       52.08      163.51    124.92 o 
  -8 -14   7      286.47      361.84     85.84 o 
  -7 -14   7        1.98      -22.01     62.13 o 
  -6 -14   7      770.38      628.96     94.64 o 
  -5 -14   7    10283.51    10374.10    291.52 o 
  -4 -14   7       92.90      131.22     64.80 o 
  -3 -14   7    15113.56    15362.55    355.39 o 
  -2 -14   7        2.60       39.94     53.42 o 
  -1 -14   7     3573.55     3683.14    168.53 o 
   0 -14   7      208.00      118.59     56.58 o 
   1 -14   7       32.07       69.36     46.73 o 
   2 -14   7       68.00      137.71     53.58 o 
   3 -14   7     2744.18     2730.55    153.05 o 
   4 -14   7       62.52       88.50    110.08 o 
   5 -14   7     6912.87     6789.64    632.38 o 
   6 -14   7     3700.52     3790.28    232.92 o 
   7 -14   7     2025.02     1710.21    184.40 o 
   8 -14   7     3244.10     3046.97    248.77 o 
   9 -14   7      576.69      789.23    136.26 o 
  -9 -13   7     5455.69     5976.51    237.58 o 
  -8 -13   7     1593.02     1779.47    149.33 o 
  -7 -13   7      823.35      761.81    123.12 o 
  -6 -13   7     1549.64     1646.98    138.84 o 
  -5 -13   7      780.68      952.31    107.43 o 
  -4 -13   7     7088.74     6866.45    222.84 o 
  -3 -13   7     3311.05     3424.39    158.43 o 
  -2 -13   7      474.63      682.84     88.30 o 
  -1 -13   7    10278.30     9654.18    269.11 o 
   0 -13   7      203.35      204.95     60.28 o 
   1 -13   7      606.39      625.65     83.88 o 
   2 -13   7      307.77      280.70     63.69 o 
   3 -13   7     2760.02     3156.52    169.27 o 
   4 -13   7     9166.29     8686.24    243.97 o 
   5 -13   7     2808.57     2818.70    262.84 o 
   6 -13   7     9433.92     9436.14    353.21 o 
   7 -13   7      551.00      555.11    166.38 o 
   8 -13   7      101.07      269.11     92.47 o 
   9 -13   7       58.70      128.05    112.39 o 
  10 -13   7     4487.23     4747.86    383.44 o 
 -10 -12   7     4554.10     4762.58    231.46 o 
  -9 -12   7        0.60      -55.84     48.28 o 
  -8 -12   7       94.86       18.12     51.85 o 
  -7 -12   7      849.49      808.58     78.16 o 
  -6 -12   7     1011.33      991.03     83.59 o 
  -5 -12   7       70.72       63.20     42.43 o 
  -4 -12   7      128.40       64.40     51.36 o 
  -3 -12   7      764.29     1039.73    101.74 o 
  -2 -12   7    15926.63    15934.74    335.44 o 
  -1 -12   7     1211.46     1500.70    116.62 o 
   0 -12   7     1523.59     1263.08    107.33 o 
   1 -12   7     2710.26     2854.19    132.67 o 
   2 -12   7    10024.36    10323.20    253.70 o 
   3 -12   7     5216.41     5214.30    178.25 o 
   4 -12   7    12302.89    12226.40    283.42 o 
   5 -12   7     2596.38     2457.79    134.75 o 
   6 -12   7      644.62      745.53    121.04 o 
   7 -12   7     1208.75     1261.56    174.50 o 
   8 -12   7      911.88     1047.21    142.38 o 
   9 -12   7      305.78      359.07     99.79 o 
  10 -12   7     1032.97     1015.12    219.60 o 
 -10 -11   7       58.80       58.90     65.37 o 
  -9 -11   7      820.98      894.02    100.18 o 
  -8 -11   7      771.49      609.50     83.59 o 
  -7 -11   7    11906.73    12260.81    213.75 o 
  -6 -11   7      462.22      530.56     70.30 o 
  -5 -11   7     7736.03     7972.70    175.09 o 
  -4 -11   7     4359.75     4799.65    153.04 o 
  -3 -11   7     1544.87     1338.68     84.73 o 
  -2 -11   7     2931.06     3106.97    138.56 o 
  -1 -11   7     8041.06     7498.42    244.08 o 
   0 -11   7    14379.87    15123.60    276.14 o 
   1 -11   7       32.18       47.04     45.04 o 
   2 -11   7     3428.29     3706.44    174.55 o 
   3 -11   7     2882.64     2810.52    125.49 o 
   4 -11   7     3640.54     3683.21    145.23 o 
   5 -11   7     1717.62     1829.49    111.62 o 
   6 -11   7      353.77      231.05    121.07 o 
   7 -11   7      376.07      421.27     98.99 o 
   8 -11   7       43.18      190.34     75.44 o 
   9 -11   7      392.32      546.50    170.43 o 
  10 -11   7        0.25       64.69    103.87 o 
  11 -11   7     2232.31     2472.61    328.31 o 
 -11 -10   7       37.27       41.70     54.22 o 
 -10 -10   7      376.61      300.78     67.61 o 
  -9 -10   7      451.60      424.75     73.84 o 
  -8 -10   7    12221.11    12643.46    244.08 o 
  -7 -10   7      666.64      606.16     60.12 o 
  -6 -10   7    25581.78    25362.09    316.15 o 
  -5 -10   7     2279.22     2327.25    104.27 o 
  -4 -10   7     8202.47     8492.74    169.05 o 
  -3 -10   7      216.64      189.23     42.16 o 
  -2 -10   7     3534.06     3710.17    114.02 o 
  -1 -10   7        6.61      -13.88     23.78 o 
   0 -10   7       26.28        9.89     16.97 o 
   1 -10   7      506.58      557.21     32.41 o 
   2 -10   7     4128.08     4022.26     98.86 o 
   3 -10   7      934.66     1001.30     68.32 o 
   4 -10   7       83.66       52.41     31.02 o 
   5 -10   7      393.95      358.89     61.46 o 
   6 -10   7     9298.58     8420.40    230.05 o 
   7 -10   7      454.66      630.95    107.32 o 
   8 -10   7    15417.74    15124.19    341.98 o 
   9 -10   7     1747.94     1929.27    146.92 o 
  10 -10   7     1296.69     1529.06    213.25 o 
  11 -10   7      544.64      783.04    131.08 o 
  12 -10   7      423.74      489.73    183.06 o 
 -12  -9   7     3419.57     3539.04    214.48 o 
 -11  -9   7     3059.93     2888.89    169.23 o 
 -10  -9   7      809.32      803.37     96.10 o 
  -9  -9   7      100.79      -36.23     36.63 o 
  -8  -9   7       11.64      -17.03     35.82 o 
  -7  -9   7     2832.65     3059.01    102.03 o 
  -6  -9   7     1710.06     2069.69    119.70 o 
  -5  -9   7     8612.56     8591.12    172.64 o 
  -4  -9   7      659.04      696.39     59.58 o 
  -3  -9   7     3276.82     3525.30    111.34 o 
  -2  -9   7    11552.01    11978.52    209.63 o 
  -1  -9   7     5440.05     5361.52    104.89 o 
   0  -9   7    17780.66    17895.76    202.34 o 
   1  -9   7      968.54      877.26     37.74 o 
   2  -9   7    13803.88    14586.02    200.63 o 
   3  -9   7     6104.51     6372.55    124.89 o 
   4  -9   7      298.77      288.85     38.68 o 
   5  -9   7     2545.10     2597.17    106.13 o 
   6  -9   7      148.58      125.50     50.49 o 
   7  -9   7    16020.58    15216.76    283.75 o 
   8  -9   7      927.75      786.04     84.87 o 
   9  -9   7    13646.29    13263.90    277.95 o 
  10  -9   7      479.12      452.36     92.73 o 
  11  -9   7       43.73       17.16    131.27 o 
  12  -9   7       22.19      156.71    196.59 o 
 -12  -8   7     2673.86     2153.60    233.60 o 
 -11  -8   7      796.52      586.18    103.87 o 
 -10  -8   7     8395.45     8492.29    254.24 o 
  -9  -8   7     3971.74     4031.09    139.71 o 
  -8  -8   7     2336.00     2105.63    110.96 o 
  -7  -8   7       29.83       -2.50     28.88 o 
  -6  -8   7     2405.68     2546.10     88.96 o 
  -5  -8   7     4703.44     4487.26    107.79 o 
  -4  -8   7    10925.72    11249.14    185.91 o 
  -3  -8   7        8.21        9.39     33.60 o 
  -2  -8   7    21589.97    22240.42    304.39 o 
  -1  -8   7    25945.20    26869.09    262.51 o 
   0  -8   7      661.15      739.22     36.98 o 
   1  -8   7    38469.37    40601.50    361.18 o 
   2  -8   7    19289.03    19052.80    233.08 o 
   3  -8   7     3196.46     3219.39    101.29 o 
   4  -8   7    15662.56    15702.39    240.11 o 
   5  -8   7      492.72      439.61     55.57 o 
   6  -8   7      106.81       63.29     42.67 o 
   7  -8   7      233.81      237.80     95.71 o 
   8  -8   7     3731.39     3876.71    144.55 o 
   9  -8   7      797.10      862.33    105.47 o 
  10  -8   7        1.61      -69.23     59.81 o 
  11  -8   7      124.90      114.57     99.77 o 
  12  -8   7     1181.34     1152.20    135.43 o 
 -12  -7   7      135.37     -114.97     68.67 o 
 -11  -7   7     4278.49     5135.19    220.68 o 
 -10  -7   7     6588.34     6756.29    215.42 o 
  -9  -7   7     5409.24     4997.37    159.85 o 
  -8  -7   7     3001.31     2900.43    114.31 o 
  -7  -7   7     1766.89     1967.10     84.89 o 
  -6  -7   7    18810.45    18237.07    237.16 o 
  -5  -7   7     5700.69     5538.29    120.26 o 
  -4  -7   7    18437.92    18393.88    274.18 o 
  -3  -7   7    12759.88    13554.11    217.15 o 
  -2  -7   7     2801.22     2543.41     90.71 o 
  -1  -7   7     2302.56     2363.73     69.00 o 
   0  -7   7    16956.71    18843.01    204.11 o 
   1  -7   7     2359.66     2521.33     55.63 o 
   2  -7   7      161.14      180.42     29.41 o 
   3  -7   7    13607.00    13378.55    196.45 o 
   4  -7   7     2749.51     2399.93     79.69 o 
   5  -7   7     4626.66     4036.26     79.90 o 
   6  -7   7    11932.37    10958.58    244.04 o 
   7  -7   7     2810.19     2667.27    141.56 o 
   8  -7   7      274.37      355.86     64.59 o 
   9  -7   7     3168.32     3227.11    134.34 o 
  10  -7   7     3007.54     2964.50    230.37 o 
  11  -7   7     7209.19     6662.65    248.20 o 
  12  -7   7       14.92       63.09     69.59 o 
  13  -7   7     4686.28     4504.19    288.70 o 
 -13  -6   7      122.12       23.31     98.22 o 
 -12  -6   7     1044.78     1367.61    180.24 o 
 -11  -6   7     4290.41     3936.97    277.53 o 
 -10  -6   7     1929.81     1946.44    154.95 o 
  -9  -6   7     7968.39     8394.34    254.80 o 
  -8  -6   7     1103.38     1404.35    111.36 o 
  -7  -6   7       35.18       99.61     33.71 o 
  -6  -6   7      981.01     1096.45     68.50 o 
  -5  -6   7    42707.42    44485.37    469.01 o 
  -4  -6   7      963.09      992.18     63.68 o 
  -3  -6   7    49417.11    51217.28    637.50 o 
  -2  -6   7      575.53      639.54     45.41 o 
  -1  -6   7     2073.59     2100.20     62.15 o 
   0  -6   7       83.96       54.38     19.07 o 
   1  -6   7      931.92      982.40     41.12 o 
   2  -6   7       10.12       21.47     17.94 o 
   3  -6   7    35169.81    35668.02    477.59 o 
   4  -6   7    10338.58    10359.90    182.17 o 
   5  -6   7    29169.52    27322.04    362.59 o 
   6  -6   7     3793.80     3981.34    113.88 o 
   7  -6   7     5991.26     5406.40    234.89 o 
   8  -6   7     1353.08     1106.50     90.33 o 
   9  -6   7     4170.69     4404.52    189.71 o 
  10  -6   7     2354.93     2474.80    169.45 o 
  11  -6   7     4340.12     4457.57    216.39 o 
  12  -6   7     2901.21     3392.57    213.53 o 
  13  -6   7     1303.10     1219.82    185.83 o 
 -13  -5   7     2124.16     2470.41    237.47 o 
 -12  -5   7       12.59      -28.02     82.86 o 
 -11  -5   7     6430.49     6880.61    296.94 o 
 -10  -5   7      472.59      535.77     96.54 o 
  -9  -5   7     7496.41     7706.77    328.70 o 
  -8  -5   7     1327.76     1285.98     83.41 o 
  -7  -5   7     5532.33     5407.52    125.08 o 
  -6  -5   7     9091.32     9322.62    162.58 o 
  -5  -5   7    10625.06    10620.00    190.10 o 
  -4  -5   7    13155.94    14016.48    241.64 o 
  -3  -5   7    22424.93    23617.17    394.74 o 
  -2  -5   7     1164.47     1294.83     67.60 o 
  -1  -5   7     4917.60     5370.19     97.12 o 
   0  -5   7     3968.75     4023.64     76.29 o 
   1  -5   7     6384.59     6551.96     85.13 o 
   2  -5   7       21.85       64.78     12.55 o 
   3  -5   7    12582.06    13022.74    180.91 o 
   4  -5   7    19269.04    19214.91    310.88 o 
   5  -5   7     5249.33     5091.57    132.41 o 
   6  -5   7    16216.30    16094.56    356.47 o 
   7  -5   7     3287.50     2997.14    121.52 o 
   8  -5   7      179.78      154.33     48.64 o 
   9  -5   7     2997.37     2937.61    131.10 o 
  10  -5   7     9211.74     9255.40    417.56 o 
  11  -5   7      248.86      151.69    163.51 o 
  12  -5   7     2550.56     3054.65    192.11 o 
  13  -5   7       17.02      119.17    136.41 o 
 -13  -4   7     5575.37     5961.24    351.75 o 
 -12  -4   7     3038.86     3338.43    236.12 o 
 -11  -4   7      174.53       81.76     72.20 o 
 -10  -4   7     4830.49     4787.53    331.43 o 
  -9  -4   7     1450.80     1336.47    112.87 o 
  -8  -4   7        4.53       26.12     39.05 o 
  -7  -4   7     2136.52     2210.03     64.86 o 
  -6  -4   7      235.98      289.01     43.79 o 
  -5  -4   7     5375.16     5389.70    124.51 o 
  -4  -4   7    16899.96    17086.11    237.31 o 
  -3  -4   7     3949.65     4148.90     91.72 o 
  -2  -4   7     3198.80     3121.70     87.26 o 
  -1  -4   7    30501.05    30833.91    385.12 o 
   0  -4   7     1406.32     1461.85     70.41 o 
   1  -4   7    41147.55    41744.12    566.95 o 
   2  -4   7     4711.04     4595.73     69.25 o 
   3  -4   7      873.52     1276.06     62.60 o 
   4  -4   7    10915.86    10575.03    207.65 o 
   5  -4   7    13318.55    13286.45    245.81 o 
   6  -4   7      678.30      516.42     60.35 o 
   7  -4   7      631.35      389.95    113.71 o 
   8  -4   7     2854.94     2547.18    120.53 o 
   9  -4   7     5070.21     4920.07    198.32 o 
  10  -4   7     9124.10     8345.67    259.38 o 
  11  -4   7     1664.62     1517.57    140.41 o 
  12  -4   7     6447.94     5927.35    292.47 o 
  13  -4   7     3829.69     4803.72    642.43 o 
 -13  -3   7      165.32      188.69    102.38 o 
 -12  -3   7     1250.26     1222.10    168.05 o 
 -11  -3   7      727.54      541.02    156.54 o 
 -10  -3   7     1904.14     1809.54    197.97 o 
  -9  -3   7     6577.01     6544.50    251.71 o 
  -8  -3   7     1137.91     1043.80     86.18 o 
  -7  -3   7    37307.33    38146.63    509.41 o 
  -6  -3   7       72.76       31.70     16.56 o 
  -5  -3   7     4632.18     4453.08    165.07 o 
  -4  -3   7        9.68       71.34     36.36 o 
  -3  -3   7     2509.94     2272.94     64.56 o 
  -2  -3   7    22212.92    23502.84    265.11 o 
  -1  -3   7     1593.08     1735.33     49.94 o 
   0  -3   7    56504.71    56189.96    553.92 o 
   1  -3   7      897.99      907.52     45.31 o 
   2  -3   7    39670.99    38164.02    576.62 o 
   3  -3   7    16662.81    15787.38    327.31 o 
   4  -3   7     2524.85     2515.88     97.92 o 
   5  -3   7      154.97      120.42     43.45 o 
   6  -3   7      604.18      800.64     59.31 o 
   7  -3   7     5041.70     5714.23    150.55 o 
   8  -3   7     3030.61     2989.05    119.53 o 
   9  -3   7        1.50       -3.22     50.90 o 
  10  -3   7       76.83       26.55     59.39 o 
  11  -3   7     2949.13     2903.93    178.57 o 
  12  -3   7     1386.56     1386.29    186.58 o 
  13  -3   7     4151.01     4572.83    520.05 o 
  14  -3   7     5498.74     5479.50    322.44 o 
 -14  -2   7        5.63      -52.50    220.67 o 
 -13  -2   7      461.25      430.93    127.02 o 
 -12  -2   7     1855.20     1660.92    189.74 o 
 -11  -2   7     1820.64     1743.33    184.08 o 
 -10  -2   7      739.25      856.75     91.31 o 
  -9  -2   7      713.63      601.78     71.42 o 
  -8  -2   7    34920.22    34101.39    471.13 o 
  -7  -2   7      225.85      213.31     43.42 o 
  -6  -2   7    31767.49    32154.04    417.06 o 
  -5  -2   7      165.20      124.21     30.71 o 
  -4  -2   7     2223.90     2230.20     50.02 o 
  -3  -2   7     4340.17     4519.75    120.87 o 
  -2  -2   7     2981.38     2916.20     67.53 o 
  -1  -2   7       24.64       -1.87     10.55 o 
   0  -2   7        1.19       -9.32     12.96 o 
   1  -2   7       23.08        4.12      9.93 o 
   2  -2   7     6938.39     6882.85    126.25 o 
   3  -2   7     1778.43     2244.86     77.98 o 
   4  -2   7      588.73      613.79     44.11 o 
   5  -2   7      185.01      117.23     35.72 o 
   6  -2   7    34319.90    33720.66    407.19 o 
   7  -2   7        6.82       85.98     40.66 o 
   8  -2   7    19882.65    19838.72    311.50 o 
   9  -2   7     3878.85     3663.07    168.40 o 
  10  -2   7      532.22      566.44     92.51 o 
  11  -2   7       39.73       61.82     76.20 o 
  12  -2   7      207.51      272.65     84.15 o 
  13  -2   7     3982.56     4142.65    360.34 o 
  14  -2   7      100.82       62.74    134.65 o 
 -14  -1   7     3526.55     4041.69    290.09 o 
 -13  -1   7     2975.70     2969.36    255.59 o 
 -12  -1   7     2138.73     1847.86    274.73 o 
 -11  -1   7     7221.96     6895.71    351.83 o 
 -10  -1   7      448.04      356.23     63.27 o 
  -9  -1   7      297.86      155.40     47.68 o 
  -8  -1   7      241.72      171.22     43.76 o 
  -7  -1   7    11748.96    11539.97    222.78 o 
  -6  -1   7      161.56      163.50     30.08 o 
  -5  -1   7     1895.09     1974.76     71.74 o 
  -4  -1   7     4274.33     4794.64    120.37 o 
  -3  -1   7    10381.53    10580.56    137.84 o 
  -2  -1   7    25146.11    25864.83    232.92 o 
  -1  -1   7     9421.50    10199.39    127.83 o 
   0  -1   7       96.27      106.30     15.90 o 
   1  -1   7     9102.22     9089.36     95.92 o 
   2  -1   7    35340.49    34947.29    293.40 o 
   3  -1   7     2293.25     2394.22     64.77 o 
   4  -1   7    15769.51    14749.76    168.78 o 
   5  -1   7    13621.21    13168.80    203.97 o 
   6  -1   7     1163.68     1150.59     62.46 o 
   7  -1   7    28837.77    27630.53    368.42 o 
   8  -1   7       69.77      105.90     60.86 o 
   9  -1   7     5956.78     5961.46    209.44 o 
  10  -1   7      439.83      407.51     82.63 o 
  11  -1   7       60.75       91.32     66.64 o 
  12  -1   7     1062.74      834.33    111.81 o 
  13  -1   7        9.33      251.78    110.05 o 
  14  -1   7      155.40      263.98    135.10 o 
 -14   0   7      972.04      955.72    172.19 o 
 -13   0   7       29.30       67.09     98.82 o 
 -12   0   7    10209.07     9529.45    364.12 o 
 -11   0   7      217.00      169.04     85.86 o 
 -10   0   7     6027.35     5833.03    180.84 o 
  -9   0   7      804.07      935.11    106.27 o 
  -8   0   7        8.02       32.47     34.08 o 
  -7   0   7      718.66      611.92     50.33 o 
  -6   0   7      404.19      614.01     54.70 o 
  -5   0   7      292.22      143.38     29.67 o 
  -4   0   7    63136.71    67127.61    623.01 o 
  -3   0   7      131.49      335.69     23.43 o 
  -2   0   7    80603.53    85145.56    665.40 o 
  -1   0   7     7893.97     7920.63     84.63 o 
   0   0   7      263.96      248.68     24.94 o 
   1   0   7      587.76      594.82     22.75 o 
   2   0   7    89481.87    92036.05    650.92 o 
   3   0   7    24147.10    23845.01    208.01 o 
   4   0   7    27055.22    29806.78    260.10 o 
   5   0   7      811.86      807.43     42.17 o 
   6   0   7        8.88       21.18     22.49 o 
   7   0   7     2978.27     2747.33     79.96 o 
   8   0   7     5590.45     5348.40    183.55 o 
   9   0   7       63.81       28.85     55.48 o 
  10   0   7     1476.41     1429.73    125.14 o 
  11   0   7     3950.45     4623.35    276.50 o 
  12   0   7     6406.91     6519.12    203.06 o 
  13   0   7     1194.13     1337.23    221.00 o 
  14   0   7       31.45        1.00     70.86 o 
 -14   1   7        2.15      -85.31    101.81 o 
 -13   1   7     1988.95     2267.85    228.18 o 
 -12   1   7     2301.08     2522.22    226.85 o 
 -11   1   7     6125.76     5706.06    786.82 o 
 -10   1   7     7987.97     7997.28    273.37 o 
  -9   1   7        9.84      109.07     53.16 o 
  -8   1   7       36.42       66.89     44.84 o 
  -7   1   7      152.25       81.54     22.40 o 
  -6   1   7     9547.91     9280.01    158.00 o 
  -5   1   7     8334.27     9093.47    164.26 o 
  -4   1   7    51049.37    51915.19    501.47 o 
  -3   1   7    65329.92    65662.64    545.82 o 
  -2   1   7     5566.47     5452.81     75.46 o 
  -1   1   7     4587.45     4592.20    143.13 o 
   0   1   7       38.04       -1.65     17.52 o 
   1   1   7     1772.41     1461.88     45.95 o 
   2   1   7    12319.79    12349.39    124.69 o 
   3   1   7    26765.05    26712.06    229.85 o 
   4   1   7    14166.85    15036.35    147.98 o 
   5   1   7     5192.31     5536.88     85.62 o 
   6   1   7     5848.80     5935.18    110.85 o 
   7   1   7       30.56        2.35     28.95 o 
   8   1   7       22.47       19.57     34.49 o 
   9   1   7      313.28      437.66     79.52 o 
  10   1   7      658.37      968.77    100.85 o 
  11   1   7    20312.58    20161.58    436.94 o 
  12   1   7      674.71      599.96    114.86 o 
  13   1   7     5868.77     5865.69    247.25 o 
 -13   2   7       19.65      165.47    102.64 o 
 -12   2   7       95.61       79.23     87.40 o 
 -11   2   7     4118.30     3864.71    226.25 o 
 -10   2   7      920.22     1096.69     98.40 o 
  -9   2   7     6063.57     6004.54    176.13 o 
  -8   2   7     5631.63     5621.50    134.14 o 
  -7   2   7     1772.73     1846.62     81.26 o 
  -6   2   7    14620.43    13782.54    202.82 o 
  -5   2   7    28992.11    28968.32    299.01 o 
  -4   2   7     9637.64     9852.57    149.58 o 
  -3   2   7    30233.47    32338.66    281.90 o 
  -2   2   7    10466.90    11134.08    155.93 o 
  -1   2   7     3727.32     3393.33     71.67 o 
   0   2   7       77.15       33.61     21.52 o 
   1   2   7     1492.62     1539.92     76.55 o 
   2   2   7     9933.79     9598.01    132.73 o 
   3   2   7    72048.06    70085.49    571.04 o 
   4   2   7    21668.40    22683.11    218.01 o 
   5   2   7    22141.61    21309.70    216.34 o 
   6   2   7     3083.55     3296.00     78.86 o 
   7   2   7      785.22      811.20     55.58 o 
   8   2   7     1604.48     1676.83     83.97 o 
   9   2   7     7478.60     6880.89    225.11 o 
  10   2   7     4353.15     4291.59    169.17 o 
  11   2   7     1294.75     1130.05    101.29 o 
  12   2   7     7893.52     7610.29    285.48 o 
  13   2   7      458.43      432.19     93.43 o 
 -13   3   7      851.34      862.43    159.69 o 
 -12   3   7     1391.08     1741.40    197.43 o 
 -11   3   7     3510.23     3767.70    239.40 o 
 -10   3   7     2316.59     2485.51    149.76 o 
  -9   3   7     5231.37     5484.68    168.69 o 
  -8   3   7     1761.67     1587.44     87.20 o 
  -7   3   7    12630.17    13307.13    210.80 o 
  -6   3   7    12713.82    12848.79    198.26 o 
  -5   3   7    19417.62    20753.51    236.95 o 
  -4   3   7    10127.35    10939.48    162.32 o 
  -3   3   7     8603.11     8703.76    114.88 o 
  -2   3   7     3416.01     3382.09     70.84 o 
  -1   3   7      255.04      221.49     26.39 o 
   0   3   7     4283.25     4272.19     92.64 o 
   1   3   7     1263.66     1210.07     56.96 o 
   2   3   7     1086.66     1093.19     52.33 o 
   3   3   7     2870.10     3144.53     94.55 o 
   4   3   7    49009.93    48998.63    402.12 o 
   5   3   7    17637.74    17981.19    195.88 o 
   6   3   7     5211.22     5046.72     98.34 o 
   7   3   7    22396.39    22222.09    263.71 o 
   8   3   7     1941.34     1873.60     83.88 o 
   9   3   7     3735.65     3892.57    141.00 o 
  10   3   7     3060.60     3191.85    138.36 o 
  11   3   7       20.75       -2.17     49.10 o 
  12   3   7      471.26      612.87    109.00 o 
  13   3   7        0.23       50.49     71.60 o 
 -13   4   7     4378.18     4654.60    292.84 o 
 -12   4   7      188.95      289.83    116.38 o 
 -11   4   7      282.45       61.76    204.41 o 
 -10   4   7       27.53       11.66     41.04 o 
  -9   4   7      436.34      472.03    100.81 o 
  -8   4   7      488.94      562.89     60.34 o 
  -7   4   7      315.71      366.14     48.82 o 
  -6   4   7      934.46     1029.08     58.44 o 
  -5   4   7      438.10      442.07     38.89 o 
  -4   4   7     2872.91     3087.85     70.79 o 
  -3   4   7    16061.04    15938.69    188.16 o 
  -2   4   7       53.20       64.89     19.34 o 
  -1   4   7    43813.93    41940.73    413.16 o 
   0   4   7      569.94      547.95     43.04 o 
   1   4   7    31026.88    30513.05    360.97 o 
   2   4   7      211.24      277.85     58.49 o 
   3   4   7      253.35      163.28     33.81 o 
   4   4   7     1560.09     1502.68     54.85 o 
   5   4   7     3044.35     3059.10     84.23 o 
   6   4   7     7205.78     7399.84    122.29 o 
   7   4   7     2084.16     1984.72     81.64 o 
   8   4   7     8017.44     8008.38    152.02 o 
   9   4   7     7501.79     6994.90    165.07 o 
  10   4   7     4494.12     4199.45    150.79 o 
  11   4   7      115.90      168.76    124.31 o 
  12   4   7     1627.64     1711.02    164.15 o 
  13   4   7     2876.03     2715.77    204.57 o 
 -13   5   7        1.72     -103.77    219.31 o 
 -12   5   7      117.44      256.34    115.29 o 
 -11   5   7      408.52      352.49     73.57 o 
 -10   5   7     1445.47     1456.18    125.25 o 
  -9   5   7     9087.90     9718.55    319.14 o 
  -8   5   7      856.60      928.95     66.87 o 
  -7   5   7     7920.31     8002.20    148.49 o 
  -6   5   7     1146.96      966.01     55.15 o 
  -5   5   7     3736.39     3788.30     84.47 o 
  -4   5   7     1540.90     1614.69     61.71 o 
  -3   5   7       21.99       23.82     18.34 o 
  -2   5   7    25458.92    24896.26    258.79 o 
  -1   5   7      772.76      670.98     45.12 o 
   0   5   7    76839.89    74080.59    927.14 o 
   1   5   7       27.73      -18.06     32.49 o 
   2   5   7     8096.29     7810.24    151.35 o 
   3   5   7       54.90      -43.73     30.20 o 
   4   5   7        6.28        6.44     32.45 o 
   5   5   7      267.81      156.13     45.15 o 
   6   5   7      568.39      545.62     51.22 o 
   7   5   7       23.43        2.48     29.71 o 
   8   5   7     5910.20     5772.43    130.39 o 
   9   5   7        4.24      -47.03     35.46 o 
  10   5   7      812.19      681.98     70.10 o 
  11   5   7      481.54      490.00    127.07 o 
  12   5   7     3502.15     3671.49    322.70 o 
 -13   6   7      546.11      664.42    163.09 o 
 -12   6   7      390.90      308.27    122.31 o 
 -11   6   7     4095.36     4091.76    256.92 o 
 -10   6   7     1992.71     1927.78    144.47 o 
  -9   6   7     6341.99     6495.82    181.62 o 
  -8   6   7    14152.18    14021.11    235.34 o 
  -7   6   7     1209.47     1057.31     69.59 o 
  -6   6   7     8491.75     8642.37    199.18 o 
  -5   6   7    16241.26    15691.25    246.10 o 
  -4   6   7      385.76      402.45     34.80 o 
  -3   6   7      193.21      163.65     26.94 o 
  -2   6   7      344.19      488.28     37.59 o 
  -1   6   7     5396.23     5139.04    104.11 o 
   0   6   7     2734.07     2211.57     67.22 o 
   1   6   7     1330.48     1236.54     99.52 o 
   2   6   7       63.44       55.83     28.95 o 
   3   6   7      437.29      482.88     57.11 o 
   4   6   7     2994.29     3015.51     95.98 o 
   5   6   7     8140.30     7772.35    127.87 o 
   6   6   7    20905.60    20972.60    262.17 o 
   7   6   7     1061.75     1020.21     76.92 o 
   8   6   7    11606.65    11780.64    191.17 o 
   9   6   7     4299.45     4566.33    133.05 o 
  10   6   7     3027.47     3485.82    240.04 o 
  11   6   7      152.63      168.01     52.23 o 
  12   6   7      152.65      240.80     89.36 o 
 -12   7   7     1406.53     1170.49    183.34 o 
 -11   7   7     3998.48     3627.65    395.24 o 
 -10   7   7     5242.18     5652.57    280.58 o 
  -9   7   7      294.44      273.14     61.30 o 
  -8   7   7      572.27      504.12     62.78 o 
  -7   7   7     4636.37     4812.10    141.38 o 
  -6   7   7     7036.36     6936.48    152.42 o 
  -5   7   7      979.96      895.25     50.65 o 
  -4   7   7     9675.00     9589.12    147.02 o 
  -3   7   7    13029.78    12787.03    157.48 o 
  -2   7   7     1006.22      970.81     49.17 o 
  -1   7   7      723.84      946.11     85.40 o 
   0   7   7     8164.97     8262.46    150.03 o 
   1   7   7     6212.88     6289.78    121.29 o 
   2   7   7    10531.96    10044.63    164.01 o 
   3   7   7     1772.89     2103.68     83.64 o 
   4   7   7     9621.75     9231.47    149.28 o 
   5   7   7     1686.44     1702.27     75.53 o 
   6   7   7     3442.21     3304.09    100.64 o 
   7   7   7    15982.09    16288.44    230.37 o 
   8   7   7     2267.98     2483.44    113.92 o 
   9   7   7     1979.72     1925.46     93.46 o 
  10   7   7     1401.60     1412.44     72.61 o 
  11   7   7       10.30       33.83     52.27 o 
  12   7   7      155.97      329.63    146.14 o 
 -12   8   7     5248.96     5142.71    406.17 o 
 -11   8   7        0.22      232.12    128.84 o 
 -10   8   7     2277.41     2090.96    193.57 o 
  -9   8   7       74.94      158.35    109.09 o 
  -8   8   7       30.73      104.89     78.48 o 
  -7   8   7        0.95       26.42     61.23 o 
  -6   8   7     7850.87     7537.00    194.14 o 
  -5   8   7      536.46      706.78     63.23 o 
  -4   8   7    17649.12    16915.09    313.47 o 
  -3   8   7       64.69      114.77     36.49 o 
  -2   8   7    19596.48    19321.15    449.05 o 
  -1   8   7      142.29      124.14     65.55 o 
   0   8   7      245.25      123.49     36.61 o 
   1   8   7     1998.42     2095.61     76.54 o 
   2   8   7    12170.26    12636.71    193.45 o 
   3   8   7     5775.22     5605.97    128.85 o 
   4   8   7      834.63      875.47     58.99 o 
   5   8   7     6601.42     6149.49    143.99 o 
   6   8   7       68.05       36.63     31.81 o 
   7   8   7     1094.92     1008.78     65.59 o 
   8   8   7       24.07        3.35     34.06 o 
   9   8   7     2058.57     2387.14    148.39 o 
  10   8   7     2694.76     2738.98    163.57 o 
  11   8   7      563.04      457.41     90.30 o 
 -11   9   7      630.65      488.26    176.96 o 
 -10   9   7     2008.09     2062.53    196.66 o 
  -9   9   7      712.82      856.08    111.10 o 
  -8   9   7        1.50      -26.92     73.72 o 
  -7   9   7      336.20      304.58     80.79 o 
  -6   9   7     2457.46     2820.49    170.75 o 
  -5   9   7     4244.37     4315.30    174.50 o 
  -4   9   7     1818.77     1548.85    182.35 o 
  -3   9   7    23686.51    23704.44    358.91 o 
  -2   9   7     3161.09     3198.42    211.92 o 
  -1   9   7     4691.76     4498.13    178.42 o 
   0   9   7     3098.88     2885.34    206.65 o 
   1   9   7     6826.58     7116.75    210.52 o 
   2   9   7     5122.97     4590.75    173.47 o 
   3   9   7    18959.92    18215.70    363.69 o 
   4   9   7       45.20       59.50     42.92 o 
   5   9   7      122.43      122.35     45.34 o 
   6   9   7       27.42       -3.49     37.52 o 
   7   9   7      202.52      154.76     50.27 o 
   8   9   7      198.00       91.09     47.61 o 
   9   9   7     3309.37     3623.66    168.26 o 
  10   9   7      658.34      612.20     93.93 o 
  11   9   7    12000.11    11906.78    313.13 o 
 -11  10   7     2427.16     3150.29    374.41 o 
 -10  10   7     3097.06     3495.93    239.38 o 
  -9  10   7      661.36      666.10    109.42 o 
  -8  10   7    11209.11    11577.53    318.81 o 
  -7  10   7     3266.39     3518.70    204.01 o 
  -6  10   7     3080.33     3320.77    140.92 o 
  -5  10   7     9693.32     9818.45    270.86 o 
  -4  10   7      998.51     1043.33    125.59 o 
  -3  10   7     4733.27     4453.18    177.69 o 
  -2  10   7     3014.33     2931.52    199.29 o 
  -1  10   7     2364.36     2149.69    142.33 o 
   0  10   7     2069.76     2019.68    159.62 o 
   1  10   7     5078.45     5425.76    387.26 o 
   2  10   7     7996.06     7528.15    229.97 o 
   3  10   7     5725.94     5374.71    196.80 o 
   4  10   7      496.83      406.64     60.85 o 
   5  10   7     7604.51     7515.41    173.91 o 
   6  10   7     5383.81     5704.50    375.05 o 
   7  10   7      292.67      285.74     66.14 o 
   8  10   7      172.12       85.79     58.56 o 
   9  10   7      448.54      434.52    147.56 o 
  10  10   7     2595.60     2642.43    182.32 o 
 -10  11   7      450.60      503.63    173.22 o 
  -9  11   7     7408.76     7929.60    273.19 o 
  -8  11   7      140.17       50.00    139.80 o 
  -7  11   7    12279.01    12540.62    335.34 o 
  -6  11   7     3782.48     3987.97    186.51 o 
  -5  11   7     3945.30     4252.06    185.32 o 
  -4  11   7      114.38       47.74     70.30 o 
  -3  11   7      236.34      171.79     61.78 o 
  -2  11   7     1711.66     1849.21    138.67 o 
  -1  11   7     1918.66     1758.81    134.05 o 
   0  11   7     2954.54     2872.88    247.19 o 
   1  11   7     4190.25     3900.41    174.73 o 
   2  11   7     1038.18      899.14    106.01 o 
   3  11   7      249.93      254.72     53.13 o 
   4  11   7     4184.03     3925.62    124.96 o 
   5  11   7    14514.89    15114.10    359.91 o 
   6  11   7     1119.38      955.69    123.62 o 
   7  11   7    11251.90    11540.74    274.66 o 
   8  11   7      365.17      401.58     86.64 o 
   9  11   7      940.28      761.82    114.23 o 
  -9  12   7       77.96       39.87     90.47 o 
  -8  12   7      286.84      108.07     98.42 o 
  -7  12   7     1322.82     1715.45    151.93 o 
  -6  12   7      219.26      127.74     64.52 o 
  -5  12   7      529.93      465.85     91.41 o 
  -4  12   7      220.46      258.98     70.54 o 
  -3  12   7     5662.74     5397.35    263.87 o 
  -2  12   7      127.15      171.82     61.59 o 
  -1  12   7    16473.33    15580.64    361.96 o 
   0  12   7     3897.10     3833.99    205.76 o 
   1  12   7    13062.38    11420.57    309.45 o 
   2  12   7      763.06      791.92    110.79 o 
   3  12   7        8.94       49.63     43.17 o 
   4  12   7     1817.90     1692.90    146.83 o 
   5  12   7       82.86      219.22     76.00 o 
   6  12   7     7684.67     8231.44    272.75 o 
   7  12   7      657.19      711.38     90.11 o 
   8  12   7     2927.96     2578.81    197.95 o 
  -8  13   7        6.97      -47.60     85.18 o 
  -7  13   7     1252.87     1400.88    140.01 o 
  -6  13   7     1186.97     1153.10    179.45 o 
  -5  13   7     1847.84     2170.21    165.91 o 
  -4  13   7      129.69      208.84     70.44 o 
  -3  13   7      911.12      896.81    111.19 o 
  -2  13   7     6592.30     6622.26    238.02 o 
  -1  13   7       66.48       36.25     65.02 o 
   0  13   7    14100.95    14461.33    943.80 o 
   1  13   7     3167.35     3247.85    173.84 o 
   2  13   7     1063.67     1142.46    158.54 o 
   3  13   7      284.34      416.02     52.10 o 
   4  13   7      468.65      444.51    101.88 o 
   5  13   7      332.98      286.10     80.26 o 
   6  13   7      869.50      924.98    123.06 o 
   7  13   7       49.09      101.03     61.76 o 
  -7  14   7     1319.99     1393.38    149.50 o 
  -6  14   7     3344.36     3350.07    213.02 o 
  -5  14   7     3097.40     3413.34    201.97 o 
  -4  14   7     1695.15     1704.88    152.68 o 
  -3  14   7       30.43       19.64     60.62 o 
  -2  14   7     1010.44     1104.52    208.38 o 
  -1  14   7     2259.07     2027.66    163.92 o 
   0  14   7      128.70      108.72     78.64 o 
   1  14   7      145.59      233.64     75.67 o 
   2  14   7     1302.10     1443.03    147.00 o 
   3  14   7     3174.66     3141.20    270.67 o 
   4  14   7      845.27     1051.34    127.05 o 
   5  14   7     1744.06     1677.17    157.49 o 
   6  14   7     2224.37     1907.55    221.11 o 
  -5  15   7      250.22      226.18     80.27 o 
  -4  15   7     2850.64     2926.79    225.16 o 
  -3  15   7     2014.50     1867.26    162.68 o 
  -2  15   7      187.82      223.61     77.64 o 
  -1  15   7        2.07       -3.03     56.49 o 
   0  15   7       49.18       49.58     61.97 o 
   1  15   7     1212.42     1189.74    133.15 o 
   2  15   7     4308.39     4177.19    206.83 o 
   3  15   7       39.78      158.54     78.35 o 
   4  15   7     7798.06     7780.94    285.01 o 
  -1  16   7      687.67      777.49    120.44 o 
   0  16   7      340.14      316.82    131.20 o 
  -3 -17   8      158.07      289.85     93.87 o 
  -2 -17   8       73.35      164.88     64.97 o 
  -1 -17   8     3444.15     3458.38    271.73 o 
   0 -17   8       26.60       83.69     88.56 o 
   1 -17   8     5152.46     5152.18    355.41 o 
   2 -17   8      319.49      480.59    119.01 o 
   3 -17   8     1236.78     1318.90    352.16 o 
   4 -17   8      350.09      442.91    119.31 o 
  -5 -16   8      372.25      321.89    138.01 o 
  -4 -16   8      199.23      240.51     74.89 o 
  -3 -16   8       26.98      111.65     63.23 o 
  -2 -16   8     1362.90     1747.14    147.41 o 
  -1 -16   8        5.24       79.99     61.51 o 
   0 -16   8    17749.63    17014.30    529.30 o 
   1 -16   8        5.64      176.41     85.48 o 
   2 -16   8    10726.46    10737.12    397.67 o 
   3 -16   8       24.92      109.01    129.30 o 
   4 -16   8      677.24      632.28    129.37 o 
   5 -16   8       98.18      167.40     89.64 o 
   6 -16   8      590.67      830.94    141.24 o 
  -7 -15   8      297.23      338.27    132.97 o 
  -6 -15   8     7631.90     7953.53    268.12 o 
  -5 -15   8      792.36      871.36    110.88 o 
  -4 -15   8     2417.42     2309.56    163.93 o 
  -3 -15   8     3412.77     3275.88    167.21 o 
  -2 -15   8        0.82        1.65     56.39 o 
  -1 -15   8     2385.53     2242.67    158.15 o 
   0 -15   8      372.11      301.03     88.03 o 
   1 -15   8    10938.85    10778.54    310.42 o 
   2 -15   8      967.28      992.62    156.58 o 
   3 -15   8      568.26      493.54    112.36 o 
   4 -15   8      216.46      253.19     93.60 o 
   5 -15   8     1279.67     1187.24    163.19 o 
   6 -15   8     2041.97     2051.32    209.73 o 
   7 -15   8      291.95      183.63     90.94 o 
   8 -15   8     1489.84     1770.79    214.32 o 
  -8 -14   8     1189.81     1256.73    135.06 o 
  -7 -14   8     5232.33     5252.17    184.21 o 
  -6 -14   8     2179.02     2113.62    156.59 o 
  -5 -14   8     1008.88     1208.27    174.69 o 
  -4 -14   8     7635.44     7550.38    244.18 o 
  -3 -14   8      317.93      406.96    120.99 o 
  -2 -14   8     3888.81     3961.66    290.97 o 
  -1 -14   8      406.27      384.61     88.64 o 
   0 -14   8      222.61      113.77     52.71 o 
   1 -14   8       32.63       31.31     47.46 o 
   2 -14   8        3.60      -64.33     60.18 o 
   3 -14   8      200.15      224.08     83.71 o 
   4 -14   8     6524.26     6563.88    291.94 o 
   5 -14   8      813.87      577.43    122.04 o 
   6 -14   8     3567.08     3899.12    235.33 o 
   7 -14   8     6943.74     7221.38    319.51 o 
   8 -14   8        2.84       40.42     86.76 o 
   9 -14   8     3815.37     4174.38    635.93 o 
  -9 -13   8     1321.76     1065.77    124.11 o 
  -8 -13   8      807.99      613.94     95.57 o 
  -7 -13   8       36.93       28.68     41.83 o 
  -6 -13   8      162.54      133.28     72.90 o 
  -5 -13   8     3949.27     4004.02    176.64 o 
  -4 -13   8     3327.34     3221.58    217.30 o 
  -3 -13   8    10638.21    10360.25    273.05 o 
  -2 -13   8     4987.78     5039.98    192.95 o 
  -1 -13   8     3162.04     2922.73    142.40 o 
   0 -13   8     2660.58     2494.45    202.99 o 
   1 -13   8     3304.71     3036.97    139.65 o 
   2 -13   8     3691.69     3662.13    151.04 o 
   3 -13   8     6002.44     6010.00    196.03 o 
   4 -13   8     5519.88     5575.09    260.19 o 
   5 -13   8     7647.88     7299.84    302.52 o 
   6 -13   8      116.69       78.12     73.38 o 
   7 -13   8     2871.01     2393.43    302.52 o 
   8 -13   8     1788.97     1620.88    178.54 o 
   9 -13   8      935.05     1352.36    166.43 o 
  10 -13   8       71.54      232.99    137.01 o 
 -10 -12   8      304.42      294.43    100.03 o 
  -9 -12   8     1874.97     2253.34    155.06 o 
  -8 -12   8      292.28      216.45     65.71 o 
  -7 -12   8       11.33       55.56     41.27 o 
  -6 -12   8      583.22      596.31     68.59 o 
  -5 -12   8      103.78       18.93     39.43 o 
  -4 -12   8      276.20      165.81     46.24 o 
  -3 -12   8    23915.13    23205.23    425.52 o 
  -2 -12   8     1076.90     1052.81    101.65 o 
  -1 -12   8    12355.93    12348.84    284.11 o 
   0 -12   8       13.51       27.00     48.27 o 
   1 -12   8     4810.14     4733.82    166.47 o 
   2 -12   8      682.32      602.28     97.44 o 
   3 -12   8    26174.56    25939.69    444.63 o 
   4 -12   8       22.46       98.46     45.35 o 
   5 -12   8     7639.70     7330.57    452.30 o 
   6 -12   8     1940.20     2014.91    197.55 o 
   7 -12   8        6.79       42.81     61.89 o 
   8 -12   8       42.66       93.86    167.86 o 
   9 -12   8       34.82       -6.05     60.89 o 
  10 -12   8     2267.71     2289.11    306.35 o 
 -10 -11   8      302.73      149.05     84.90 o 
  -9 -11   8     3623.88     3656.65    161.96 o 
  -8 -11   8     3645.25     3690.70    136.44 o 
  -7 -11   8       20.06      -17.52     32.77 o 
  -6 -11   8     6805.98     6484.50    147.99 o 
  -5 -11   8     5094.13     4810.95    138.46 o 
  -4 -11   8      218.50      175.34     46.27 o 
  -3 -11   8     2965.55     3066.64    110.45 o 
  -2 -11   8     7573.03     7648.23    174.38 o 
  -1 -11   8     1430.82     1479.91     66.68 o 
   0 -11   8     1259.66     1309.94     58.58 o 
   1 -11   8     1753.76     1816.53     87.22 o 
   2 -11   8     7925.13     7372.97    220.33 o 
   3 -11   8     5166.57     5136.53    166.21 o 
   4 -11   8    10987.28    10531.04    344.90 o 
   5 -11   8     4646.78     4431.26    218.05 o 
   6 -11   8       77.71      103.46     66.04 o 
   7 -11   8      141.97      183.63     92.96 o 
   8 -11   8      701.16      593.23    105.53 o 
   9 -11   8        8.74      118.12    121.87 o 
  10 -11   8      729.58      528.50    162.41 o 
  11 -11   8       67.71       48.33    105.16 o 
 -11 -10   8        0.06       -0.04     54.81 o 
 -10 -10   8      658.65      513.68     86.38 o 
  -9 -10   8     7018.60     6756.63    184.02 o 
  -8 -10   8     4344.72     4226.62    144.37 o 
  -7 -10   8    21826.80    21658.18    293.83 o 
  -6 -10   8      627.78      627.46     61.75 o 
  -5 -10   8    11139.89    10267.64    195.47 o 
  -4 -10   8     1359.45     1403.61     95.25 o 
  -3 -10   8       56.19       -8.32     31.21 o 
  -2 -10   8      861.86      627.01     60.62 o 
  -1 -10   8     5027.93     5372.38     99.46 o 
   0 -10   8     5472.72     5421.56     97.65 o 
   1 -10   8     3131.73     2929.48     65.86 o 
   2 -10   8     1782.71     1704.20    142.77 o 
   3 -10   8     4369.42     4085.37    113.66 o 
   4 -10   8     6423.34     6506.99    150.70 o 
   5 -10   8     1469.35     1554.84    113.52 o 
   6 -10   8     4132.92     4072.73    161.82 o 
   7 -10   8    15544.20    15090.53    332.81 o 
   8 -10   8      253.82      330.71     69.44 o 
   9 -10   8     4133.37     4652.85    189.76 o 
  10 -10   8     1043.58     1391.45    160.66 o 
  11 -10   8      457.46      835.18    159.40 o 
  12 -10   8     1722.63     2219.85    222.25 o 
 -12  -9   8      122.42       89.62     75.14 o 
 -11  -9   8      582.40      615.54    113.14 o 
 -10  -9   8        0.67      -14.17     48.37 o 
  -9  -9   8     1702.63     1845.69    113.15 o 
  -8  -9   8    10024.75    10376.42    214.86 o 
  -7  -9   8      472.15      442.12     52.11 o 
  -6  -9   8    11592.89    11268.98    187.62 o 
  -5  -9   8      270.75      275.47     46.87 o 
  -4  -9   8     1961.84     1911.51     96.68 o 
  -3  -9   8      464.93      545.30     56.83 o 
  -2  -9   8     2236.69     2385.02     77.23 o 
  -1  -9   8    20841.39    21111.54    225.66 o 
   0  -9   8      393.51      494.62     35.21 o 
   1  -9   8    18514.35    19500.97    208.13 o 
   2  -9   8     1252.21     1293.88     60.12 o 
   3  -9   8     2470.08     2744.52     82.07 o 
   4  -9   8       82.74       85.19     29.47 o 
   5  -9   8      617.69      649.99     72.70 o 
   6  -9   8    22451.29    21073.44    337.27 o 
   7  -9   8      260.10      185.28     56.53 o 
   8  -9   8    22124.78    22432.41    431.91 o 
   9  -9   8     1779.67     1998.53    204.57 o 
  10  -9   8     4797.41     4830.64    253.78 o 
  11  -9   8     1219.31     1439.82    180.72 o 
  12  -9   8       96.34      152.88     88.99 o 
 -12  -8   8     3023.41     3103.88    210.56 o 
 -11  -8   8     2212.00     2307.75    175.06 o 
 -10  -8   8     1959.41     2051.87    124.50 o 
  -9  -8   8     3420.53     3315.24    128.49 o 
  -8  -8   8     2140.69     2062.89    111.22 o 
  -7  -8   8      565.61      534.28     56.13 o 
  -6  -8   8      597.33      547.45     51.19 o 
  -5  -8   8      225.62      183.91     34.61 o 
  -4  -8   8     1660.07     1728.24     85.59 o 
  -3  -8   8     6834.45     6683.47    149.29 o 
  -2  -8   8     2822.47     2872.11     80.39 o 
  -1  -8   8     7932.76     8406.11    167.79 o 
   0  -8   8    42442.20    42951.62    407.07 o 
   1  -8   8     3252.94     3373.40     69.77 o 
   2  -8   8    19234.31    19171.98    252.34 o 
   3  -8   8     4294.48     4732.85    102.10 o 
   4  -8   8        7.41      -22.49     27.49 o 
   5  -8   8        5.23       48.58     37.01 o 
   6  -8   8        0.95      -37.60     42.17 o 
   7  -8   8     5658.48     5665.99    195.05 o 
   8  -8   8     2174.11     2214.65    135.74 o 
   9  -8   8     2681.40     2801.04    136.87 o 
  10  -8   8      818.83      795.60    126.82 o 
  11  -8   8       42.03       80.66     69.51 o 
  12  -8   8       93.71      176.96     86.70 o 
 -12  -7   8      176.71       70.43     72.56 o 
 -11  -7   8     2776.72     2845.98    232.58 o 
 -10  -7   8     4346.87     4275.61    198.68 o 
  -9  -7   8    10534.90    10289.98    243.28 o 
  -8  -7   8     2774.35     2813.76    136.31 o 
  -7  -7   8     1166.18     1141.67     75.31 o 
  -6  -7   8     5266.04     4985.07    158.04 o 
  -5  -7   8    18161.78    18222.47    230.55 o 
  -4  -7   8    12279.52    11682.38    205.84 o 
  -3  -7   8     2770.44     2732.45     86.52 o 
  -2  -7   8     4541.70     4552.08    104.87 o 
  -1  -7   8     5873.28     5235.91    106.16 o 
   0  -7   8      105.67       49.71     19.24 o 
   1  -7   8    23017.87    23137.66    296.19 o 
   2  -7   8     3275.46     3169.34     80.34 o 
   3  -7   8     1207.39     1350.56     58.06 o 
   4  -7   8     7404.75     7444.86    179.71 o 
   5  -7   8     2370.01     2350.48    112.88 o 
   6  -7   8      526.02      431.45     60.86 o 
   7  -7   8        6.75       23.59     41.64 o 
   8  -7   8     2439.39     2371.34    121.31 o 
   9  -7   8     3859.45     3963.32    144.91 o 
  10  -7   8     2762.90     2742.07    179.93 o 
  11  -7   8       22.07        4.44     67.89 o 
  12  -7   8     1426.17     1497.31    192.50 o 
  13  -7   8     1058.98      945.77    246.05 o 
 -13  -6   8      328.39      276.68    108.70 o 
 -12  -6   8      362.76      241.08    104.55 o 
 -11  -6   8      338.29      276.30    138.85 o 
 -10  -6   8     7917.45     7391.41    251.83 o 
  -9  -6   8       26.35       -0.15     64.66 o 
  -8  -6   8     2404.21     2492.07    119.74 o 
  -7  -6   8      914.57      991.86     68.79 o 
  -6  -6   8    21324.69    21607.10    285.16 o 
  -5  -6   8     1810.27     1505.35     84.28 o 
  -4  -6   8    46488.02    47574.00    532.32 o 
  -3  -6   8      482.39      666.61     49.92 o 
  -2  -6   8    12831.25    13486.39    194.60 o 
  -1  -6   8       41.61       92.12     26.46 o 
   0  -6   8     5103.47     6348.89    107.29 o 
   1  -6   8       52.09       32.61     17.89 o 
   2  -6   8     5113.02     5526.75     78.52 o 
   3  -6   8      556.85      797.72     34.34 o 
   4  -6   8    19122.96    19099.30    316.50 o 
   5  -6   8      848.00      716.96    137.50 o 
   6  -6   8    22166.02    21629.60    687.47 o 
   7  -6   8     6091.48     6439.51    201.27 o 
   8  -6   8       80.04       56.81     44.56 o 
   9  -6   8     3808.12     3807.97    278.32 o 
  10  -6   8     6420.93     6590.03    235.09 o 
  11  -6   8     5065.95     5146.36    218.34 o 
  12  -6   8        1.75       79.09    142.40 o 
  13  -6   8     1661.02     1724.55    211.48 o 
 -13  -5   8      601.07      719.60    229.05 o 
 -12  -5   8     6493.03     6670.12    442.65 o 
 -11  -5   8     2218.49     2237.98    266.03 o 
 -10  -5   8     9433.72     8894.94    268.72 o 
  -9  -5   8     1078.83      993.89    123.97 o 
  -8  -5   8     3674.19     3644.19    106.98 o 
  -7  -5   8       36.44        3.10     20.48 o 
  -6  -5   8     1112.56      844.35     60.25 o 
  -5  -5   8    21607.60    21367.79    297.92 o 
  -4  -5   8    13216.15    12702.16    304.54 o 
  -3  -5   8    14084.88    13882.63    200.79 o 
  -2  -5   8    21127.01    21900.57    313.05 o 
  -1  -5   8     2697.76     2814.93     73.81 o 
   0  -5   8      298.11      320.88     23.81 o 
   1  -5   8      282.33      425.91     27.31 o 
   2  -5   8    16947.80    17693.18    186.83 o 
   3  -5   8    16487.00    17114.86    218.09 o 
   4  -5   8      448.98      290.34     48.82 o 
   5  -5   8    26037.11    25798.46    595.44 o 
   6  -5   8      698.79      582.87     65.92 o 
   7  -5   8     5294.95     5025.76    152.64 o 
   8  -5   8        8.18      -57.07     57.29 o 
   9  -5   8     9566.39     9379.50    218.31 o 
  10  -5   8      214.53       92.57     76.14 o 
  11  -5   8     8755.46     8213.96    270.26 o 
  12  -5   8      202.16      269.90     95.67 o 
  13  -5   8        1.45       88.11    181.50 o 
 -13  -4   8     2846.16     2795.51    251.56 o 
 -12  -4   8     3382.11     3378.14    236.62 o 
 -11  -4   8     3934.63     3935.53    190.62 o 
 -10  -4   8      629.17      504.92     85.59 o 
  -9  -4   8     1062.02     1032.39     92.93 o 
  -8  -4   8      186.11      149.39     71.78 o 
  -7  -4   8      124.14      167.19     29.93 o 
  -6  -4   8     5263.20     5440.11    124.57 o 
  -5  -4   8     1760.06     1553.63    150.59 o 
  -4  -4   8     6749.68     6876.77    133.30 o 
  -3  -4   8    24030.98    24311.32    352.99 o 
  -2  -4   8       91.55       72.38     25.77 o 
  -1  -4   8    12585.24    12855.76    171.48 o 
   0  -4   8     9197.76     9008.70    151.84 o 
   1  -4   8     7247.83     7593.52    195.72 o 
   2  -4   8     3727.26     3090.22    130.69 o 
   3  -4   8    33160.04    33929.86    368.35 o 
   4  -4   8    14221.26    14711.88    259.04 o 
   5  -4   8     6833.65     6257.11    169.11 o 
   6  -4   8    17248.03    16865.35    271.49 o 
   7  -4   8     1773.58     1508.04     97.73 o 
   8  -4   8     1383.44     1655.47    173.28 o 
   9  -4   8     2886.05     3000.22    160.76 o 
  10  -4   8     3203.97     2950.18    163.11 o 
  11  -4   8     4035.57     4102.34    255.23 o 
  12  -4   8     1086.45     1142.51    132.09 o 
  13  -4   8     2307.65     2305.66    517.18 o 
 -13  -3   8     2644.01     3083.41    262.56 o 
 -12  -3   8     2170.05     2077.37    207.58 o 
 -11  -3   8     1652.89     1547.42    145.25 o 
 -10  -3   8      235.91       93.05    114.93 o 
  -9  -3   8       16.28       11.75     32.71 o 
  -8  -3   8    15452.19    14700.77    436.54 o 
  -7  -3   8      168.60      200.79     51.93 o 
  -6  -3   8    17220.76    17461.88    319.09 o 
  -5  -3   8       16.83       -5.65     17.94 o 
  -4  -3   8     2348.76     2395.99     74.33 o 
  -3  -3   8     3134.41     3174.04     82.40 o 
  -2  -3   8    15605.72    16098.12    168.05 o 
  -1  -3   8    36632.96    36986.79    354.55 o 
   0  -3   8      678.93      650.34     34.10 o 
   1  -3   8    43930.57    45220.22    498.62 o 
   2  -3   8    27613.75    27742.73    446.06 o 
   3  -3   8     6812.96     6543.64    119.71 o 
   4  -3   8     7175.65     7116.26    163.77 o 
   5  -3   8      801.19      834.96     62.22 o 
   6  -3   8     4395.35     4562.26    126.95 o 
   7  -3   8     1312.89     1300.97     88.57 o 
   8  -3   8     2019.40     1927.71    108.88 o 
   9  -3   8     4864.57     5115.19    195.61 o 
  10  -3   8     2356.60     2174.75    154.77 o 
  11  -3   8      180.85       83.20     72.09 o 
  12  -3   8     4701.02     5389.52    229.30 o 
  13  -3   8     1598.26     1441.48    409.81 o 
 -13  -2   8      372.87      517.63    136.82 o 
 -12  -2   8      121.11      147.64     94.46 o 
 -11  -2   8      311.15      269.89     94.02 o 
 -10  -2   8       10.14       -7.96     35.81 o 
  -9  -2   8    17321.67    16256.89    303.91 o 
  -8  -2   8       57.35       63.45     45.68 o 
  -7  -2   8    43354.61    42028.43    530.86 o 
  -6  -2   8      219.59      170.02     37.12 o 
  -5  -2   8    23727.12    22504.09    301.92 o 
  -4  -2   8       49.23      126.96     19.31 o 
  -3  -2   8      795.45      891.14     43.87 o 
  -2  -2   8      192.50      127.03     19.08 o 
  -1  -2   8     1830.78     2199.90     66.58 o 
   0  -2   8      275.25      191.61     24.63 o 
   1  -2   8      479.09      543.52     30.94 o 
   2  -2   8      620.53      703.01     33.45 o 
   3  -2   8     1340.31     1371.92     44.92 o 
   4  -2   8      131.33       98.62     23.25 o 
   5  -2   8    10687.06    11137.10    170.22 o 
   6  -2   8       16.87      -32.62     46.90 o 
   7  -2   8    31886.98    31868.96    417.26 o 
   8  -2   8        1.38       -2.47     39.12 o 
   9  -2   8     6696.55     6141.04    212.42 o 
  10  -2   8     1077.11     1146.71    121.14 o 
  11  -2   8      405.01      355.08     83.48 o 
  12  -2   8     1838.34     1586.06    147.87 o 
  13  -2   8      116.77      334.47    114.36 o 
 -13  -1   8     7639.76     7436.64    405.29 o 
 -12  -1   8     5216.30     5307.39    278.40 o 
 -11  -1   8     1537.85     1606.62    145.51 o 
 -10  -1   8      317.90      193.60     54.62 o 
  -9  -1   8       20.22       -7.90     31.96 o 
  -8  -1   8    14300.20    13415.21    257.32 o 
  -7  -1   8        0.89      -10.30     23.85 o 
  -6  -1   8    18189.06    16874.68    296.09 o 
  -5  -1   8     2127.94     1841.72     72.48 o 
  -4  -1   8    12498.80    12929.86    177.69 o 
  -3  -1   8     1411.53     1594.82     48.30 o 
  -2  -1   8     6953.10     7610.30     97.00 o 
  -1  -1   8     2249.05     2093.83     72.25 o 
   0  -1   8     1310.37     1154.62     36.14 o 
   1  -1   8     1211.78     1185.57     44.01 o 
   2  -1   8     6497.07     7040.86    108.39 o 
   3  -1   8     4458.42     4466.69     83.73 o 
   4  -1   8    15570.37    16630.30    185.52 o 
   5  -1   8      803.85      678.88     43.82 o 
   6  -1   8    42879.13    41318.96    391.91 o 
   7  -1   8     1385.36     1561.50     94.66 o 
   8  -1   8    23792.70    23039.30    341.79 o 
   9  -1   8      112.49       -1.33     52.25 o 
  10  -1   8     1758.94     1642.13    133.48 o 
  11  -1   8       24.46       22.17     62.85 o 
  12  -1   8       38.78       -5.15     63.95 o 
  13  -1   8      159.15      149.06     73.84 o 
 -13   0   8     3271.30     3318.06    270.81 o 
 -12   0   8      237.73      166.35     94.04 o 
 -11   0   8     9177.01     8668.85    276.32 o 
 -10   0   8      944.80      759.74     87.76 o 
  -9   0   8     2122.55     2323.87    122.89 o 
  -8   0   8       36.49       36.64     39.77 o 
  -7   0   8      718.20      837.05     80.59 o 
  -6   0   8       57.90       40.87     24.17 o 
  -5   0   8    18759.37    18955.51    369.00 o 
  -4   0   8     1743.04     2402.23     69.30 o 
  -3   0   8    22253.62    22317.57    232.67 o 
  -2   0   8     8931.15     8461.25    130.45 o 
  -1   0   8     9018.28    10017.20    124.68 o 
   0   0   8    15442.98    17113.34    192.17 o 
   1   0   8    10236.81    10669.80    105.25 o 
   2   0   8     1989.98     1780.37     42.36 o 
   3   0   8     4979.15     5126.86     78.50 o 
   4   0   8    14045.22    14426.39    170.36 o 
   5   0   8      146.93      220.25     30.78 o 
   6   0   8     1931.64     2004.30    102.99 o 
   7   0   8     7320.81     7479.91    131.96 o 
   8   0   8     1140.13     1110.52     72.17 o 
   9   0   8       61.06        6.09     53.95 o 
  10   0   8      427.63      482.65     92.38 o 
  11   0   8     1751.98     1517.68    114.48 o 
  12   0   8      363.21      439.79     77.70 o 
  13   0   8     1111.51     1072.83    131.69 o 
 -13   1   8      288.61      254.44    111.52 o 
 -12   1   8     4997.86     4754.90    468.25 o 
 -11   1   8     3226.21     3416.47    226.06 o 
 -10   1   8     4862.66     4386.20    161.04 o 
  -9   1   8     7482.14     7423.19    197.47 o 
  -8   1   8        4.84      -14.57     26.22 o 
  -7   1   8     1549.23     1651.50     80.49 o 
  -6   1   8      316.37      322.24     40.90 o 
  -5   1   8    17460.51    18159.09    234.98 o 
  -4   1   8    28977.19    27400.47    305.06 o 
  -3   1   8    13979.49    14559.07    186.41 o 
  -2   1   8    12150.60    11696.92    140.76 o 
  -1   1   8     2011.55     2076.48     75.83 o 
   0   1   8      382.93      304.46     26.91 o 
   1   1   8      401.49      483.60     32.07 o 
   2   1   8    16273.64    15050.23    165.43 o 
   3   1   8     8720.72     8574.06    105.50 o 
   4   1   8     6332.75     6478.17     89.98 o 
   5   1   8    16441.32    16566.51    180.48 o 
   6   1   8      996.42     1147.28     65.14 o 
   7   1   8      253.35      250.62     39.21 o 
   8   1   8      349.35      354.25     72.73 o 
   9   1   8     3569.24     3771.78    140.54 o 
  10   1   8     7897.93     7534.57    205.95 o 
  11   1   8      134.18       46.63     49.78 o 
  12   1   8    13479.16    13670.55    365.40 o 
  13   1   8     4214.14     4108.53    213.38 o 
 -13   2   8       93.57       32.14     96.59 o 
 -12   2   8     2440.77     2326.93    225.10 o 
 -11   2   8     1221.36     1000.14    149.61 o 
 -10   2   8    13298.33    13320.26    282.60 o 
  -9   2   8        5.16       28.96     47.74 o 
  -8   2   8      749.31      474.52     53.83 o 
  -7   2   8      216.13      268.85     42.69 o 
  -6   2   8     5857.91     6141.34    130.87 o 
  -5   2   8     5759.20     5503.36    114.75 o 
  -4   2   8    42123.87    43211.87    438.69 o 
  -3   2   8     1166.44      796.55     39.76 o 
  -2   2   8    20533.85    21038.69    238.59 o 
  -1   2   8      265.19      233.04     26.67 o 
   0   2   8        1.03       -1.56     22.25 o 
   1   2   8     3594.84     3365.22     72.26 o 
   2   2   8    23880.80    24152.10    258.94 o 
   3   2   8     5158.00     4798.86     86.18 o 
   4   2   8    67121.97    66844.08    521.46 o 
   5   2   8     8474.67     8725.49    124.96 o 
   6   2   8     9582.18     9123.49    147.45 o 
   7   2   8       70.65       54.82     33.53 o 
   8   2   8      407.99      407.52     55.37 o 
   9   2   8     7730.87     7639.33    221.68 o 
  10   2   8     5422.32     5613.65    216.40 o 
  11   2   8     6931.16     6759.75    199.05 o 
  12   2   8        8.59       -5.11     50.58 o 
  13   2   8     1707.07     1397.53    194.50 o 
 -13   3   8      916.39     1104.34    189.62 o 
 -12   3   8     2947.48     2854.84    279.13 o 
 -11   3   8     1057.04     1149.20    162.67 o 
 -10   3   8     7432.90     7406.45    206.78 o 
  -9   3   8     4869.22     5137.88    166.22 o 
  -8   3   8      365.85      407.68     52.42 o 
  -7   3   8     7886.46     8054.28    161.05 o 
  -6   3   8    11355.27    11374.69    187.77 o 
  -5   3   8    18217.78    18334.86    241.50 o 
  -4   3   8    10629.49    10568.70    162.39 o 
  -3   3   8     9645.55    10191.05    139.65 o 
  -2   3   8     4490.11     4634.23     85.38 o 
  -1   3   8     1130.30     1016.09     48.87 o 
   0   3   8      284.94      267.67     33.35 o 
   1   3   8     3164.99     2426.99     86.76 o 
   2   3   8     1674.93     1683.37     60.55 o 
   3   3   8    35727.14    36252.23    417.52 o 
   4   3   8      595.48      516.96     38.16 o 
   5   3   8    49484.15    50166.89    563.28 o 
   6   3   8     8273.85     8456.63    144.46 o 
   7   3   8     2163.67     2292.29     83.02 o 
   8   3   8     1016.07      822.49    101.84 o 
   9   3   8     5101.93     4898.53    157.59 o 
  10   3   8      141.81       91.53     68.74 o 
  11   3   8     1438.76     1543.39    113.43 o 
  12   3   8      536.69      685.20    107.91 o 
  13   3   8        4.30      -35.14     59.92 o 
 -13   4   8     2305.27     3076.52    266.56 o 
 -12   4   8     1566.39     1284.43    184.14 o 
 -11   4   8     3281.03     3422.70    232.94 o 
 -10   4   8     1382.86     1384.65    153.22 o 
  -9   4   8      969.37      844.37    110.54 o 
  -8   4   8      612.37      682.08     65.33 o 
  -7   4   8     3233.06     3259.75    105.94 o 
  -6   4   8      945.63      649.98     56.63 o 
  -5   4   8     7650.58     7438.98    128.53 o 
  -4   4   8     5232.31     5387.10    103.54 o 
  -3   4   8     5712.26     5384.52    125.39 o 
  -2   4   8    24867.22    24528.89    255.39 o 
  -1   4   8      884.47      869.28     48.26 o 
   0   4   8    33931.84    32114.95    413.45 o 
   1   4   8       28.28        0.93     23.33 o 
   2   4   8     6149.27     5662.11    124.92 o 
   3   4   8    11530.05    11174.48    167.00 o 
   4   4   8    13523.82    14003.22    180.94 o 
   5   4   8     8017.61     8297.66    127.33 o 
   6   4   8      175.96      196.09     35.22 o 
   7   4   8     2773.90     2725.40     92.13 o 
   8   4   8      818.32      718.24     60.87 o 
   9   4   8     6559.70     6539.99    161.17 o 
  10   4   8     3244.50     3018.72    133.30 o 
  11   4   8     4123.35     4053.03    157.18 o 
  12   4   8      145.05      135.62     70.65 o 
  13   4   8     1300.10     1393.89    186.88 o 
 -13   5   8     1797.45     1815.29    214.46 o 
 -12   5   8      182.99      208.66    112.17 o 
 -11   5   8       21.70       87.76     95.56 o 
 -10   5   8     2695.54     2982.22    164.41 o 
  -9   5   8      123.29      146.13     50.95 o 
  -8   5   8     7427.15     7732.69    171.34 o 
  -7   5   8     1010.51      979.35     72.18 o 
  -6   5   8    13855.91    14187.23    219.53 o 
  -5   5   8     6475.93     6621.26    115.24 o 
  -4   5   8      816.33      865.62     55.89 o 
  -3   5   8     2301.75     2358.56     68.24 o 
  -2   5   8     1351.02     1352.21     53.16 o 
  -1   5   8    71173.66    70221.13    676.29 o 
   0   5   8      104.60       50.78     24.42 o 
   1   5   8    49773.94    50183.30    628.50 o 
   2   5   8     7396.40     7110.09    146.97 o 
   3   5   8     2359.81     2098.86     89.43 o 
   4   5   8      182.45      196.26     47.91 o 
   5   5   8       96.00       78.75     30.74 o 
   6   5   8     1391.53     1370.73     73.43 o 
   7   5   8       30.56       30.19     34.12 o 
   8   5   8      120.65      130.85     39.57 o 
   9   5   8     5511.11     5676.40    152.03 o 
  10   5   8     1133.76     1011.68     82.74 o 
  11   5   8        0.41       24.89     47.34 o 
  12   5   8     1371.03     1435.59    151.22 o 
 -12   6   8      491.65      484.90    156.71 o 
 -11   6   8       85.62       32.71    139.28 o 
 -10   6   8     4859.03     4914.38    199.38 o 
  -9   6   8    12619.99    12770.24    304.88 o 
  -8   6   8      902.56      790.89     72.13 o 
  -7   6   8    20821.28    21492.61    337.90 o 
  -6   6   8      275.37      211.40     43.70 o 
  -5   6   8     4868.59     4873.04    149.87 o 
  -4   6   8      885.29      955.15     55.96 o 
  -3   6   8      464.81      480.63     43.27 o 
  -2   6   8     4574.99     4621.66    110.03 o 
  -1   6   8       42.17      115.08     28.34 o 
   0   6   8    17413.81    18107.28    230.95 o 
   1   6   8     6879.78     6971.88    128.91 o 
   2   6   8      671.74      868.35     56.82 o 
   3   6   8     1395.06     1536.31     87.29 o 
   4   6   8      803.94      806.16     62.84 o 
   5   6   8     8501.01     8231.04    162.07 o 
   6   6   8      959.75     1126.67     69.86 o 
   7   6   8    16135.12    16162.13    231.06 o 
   8   6   8     4030.97     4091.10    113.65 o 
   9   6   8     3451.10     3297.61    119.42 o 
  10   6   8     1163.54     1260.72    101.60 o 
  11   6   8      110.20      102.09     64.36 o 
  12   6   8     2538.34     2879.92    223.04 o 
 -12   7   8     4929.81     4446.40    328.89 o 
 -11   7   8     1835.97     1705.00    216.82 o 
 -10   7   8       78.52      -83.24     71.09 o 
  -9   7   8     4094.33     4139.59    177.38 o 
  -8   7   8     7553.35     7583.72    194.32 o 
  -7   7   8        0.49       -9.33     51.30 o 
  -6   7   8     6688.61     6848.72    170.11 o 
  -5   7   8     6745.77     6955.63    147.39 o 
  -4   7   8     2647.01     2575.98     87.31 o 
  -3   7   8     2665.32     2665.78     80.59 o 
  -2   7   8     5037.09     4772.68     99.34 o 
  -1   7   8     4513.71     4460.72    102.73 o 
   0   7   8     2271.03     1946.94     70.13 o 
   1   7   8     3153.49     2766.80     83.60 o 
   2   7   8     1482.84     1543.28     72.60 o 
   3   7   8     8085.93     7677.26    149.30 o 
   4   7   8      361.85      378.57     51.57 o 
   5   7   8     6881.92     6350.50    146.92 o 
   6   7   8    25740.02    25636.00    307.93 o 
   7   7   8       41.26       60.98     37.47 o 
   8   7   8    12241.96    11912.87    197.06 o 
   9   7   8     1338.14     1548.27     91.13 o 
  10   7   8      154.15      115.95     47.92 o 
  11   7   8        1.84       67.57     79.92 o 
 -12   8   8      121.09       -6.29    121.03 o 
 -11   8   8     4201.11     3454.05    374.58 o 
 -10   8   8      194.93      161.98    124.66 o 
  -9   8   8      153.95      -91.25     91.70 o 
  -8   8   8       24.08       34.21     78.91 o 
  -7   8   8       19.20      -75.22     61.45 o 
  -6   8   8      107.39       28.00     44.64 o 
  -5   8   8    11883.39    11752.96    283.41 o 
  -4   8   8     1307.35     1320.85    153.28 o 
  -3   8   8    24094.03    23420.43    416.43 o 
  -2   8   8     3420.11     3824.09    152.62 o 
  -1   8   8     2227.63     2295.80    187.25 o 
   0   8   8     4570.98     4566.46    203.67 o 
   1   8   8     8111.81     8231.62    169.16 o 
   2   8   8     7595.66     7665.04    168.88 o 
   3   8   8     2540.87     2473.38    105.57 o 
   4   8   8     6949.17     7115.51    152.88 o 
   5   8   8       68.92       48.18     44.25 o 
   6   8   8      858.32      891.07     79.11 o 
   7   8   8     3718.40     4022.34    140.89 o 
   8   8   8       61.56       26.94     34.56 o 
   9   8   8      154.47      154.32     48.26 o 
  10   8   8      705.06      901.40    104.38 o 
  11   8   8     3721.06     4316.11    323.01 o 
 -11   9   8     2344.19     1533.40    262.70 o 
 -10   9   8      120.07       51.98    120.55 o 
  -9   9   8      788.90     1155.33    222.04 o 
  -8   9   8      686.93      822.51    133.61 o 
  -7   9   8      586.19      850.86    250.24 o 
  -6   9   8     1884.71     1853.87    168.95 o 
  -5   9   8     1981.59     2008.13    142.41 o 
  -4   9   8     9226.29     8908.18    247.68 o 
  -3   9   8      375.62      327.16     89.28 o 
  -2   9   8    14720.37    13806.07    308.64 o 
  -1   9   8        7.10      -31.10     43.47 o 
   0   9   8       29.77      -29.09     26.63 o 
   1   9   8      467.65      286.89     68.33 o 
   2   9   8    13236.21    13143.76    319.12 o 
   3   9   8     1805.36     1680.42    127.99 o 
   4   9   8      712.70      813.70     82.03 o 
   5   9   8       99.30      123.71     50.35 o 
   6   9   8       75.59       77.55     42.94 o 
   7   9   8       25.05       55.21     39.89 o 
   8   9   8      475.84      541.82    114.59 o 
   9   9   8        2.60      -14.35     48.76 o 
  10   9   8     9631.89     9530.32    301.21 o 
 -10  10   8     3251.56     2985.82    347.20 o 
  -9  10   8     1638.85     1660.94    187.89 o 
  -8  10   8     1211.72      921.89    149.20 o 
  -7  10   8     7149.14     7390.11    312.31 o 
  -6  10   8     5420.19     5518.98    233.44 o 
  -5  10   8       38.27       80.96     74.19 o 
  -4  10   8     9242.35     9068.08    259.55 o 
  -3  10   8     9593.70     9130.79    269.81 o 
  -2  10   8     2123.76     2020.48    152.77 o 
  -1  10   8     1910.61     1974.29    139.22 o 
   0  10   8     1836.44     1694.63    150.89 o 
   1  10   8     5807.94     5749.04    200.33 o 
   2  10   8    10441.74     9882.03    267.25 o 
   3  10   8     7515.79     7256.78    229.89 o 
   4  10   8    12789.90    12542.73    441.85 o 
   5  10   8      388.98      473.96     64.72 o 
   6  10   8     5822.00     5487.44    175.20 o 
   7  10   8      437.07      372.39     68.99 o 
   8  10   8      132.51       63.73     57.68 o 
   9  10   8     2395.86     2609.68    180.90 o 
  10  10   8      453.85      539.19     93.70 o 
 -10  11   8     1058.15      796.24    208.74 o 
  -9  11   8     2239.14     2088.05    212.51 o 
  -8  11   8     6363.08     5752.14    286.28 o 
  -7  11   8     1127.54      889.08    115.75 o 
  -6  11   8     6138.48     5654.91    256.08 o 
  -5  11   8     3865.31     3567.49    177.81 o 
  -4  11   8      839.64      887.59    139.20 o 
  -3  11   8        0.21      -77.31     38.65 o 
  -2  11   8       33.27      -20.16     50.06 o 
  -1  11   8     2127.90     1883.19    141.41 o 
   0  11   8      460.01      440.08     95.21 o 
   1  11   8        0.51       -6.47     55.21 o 
   2  11   8     1295.48     1491.14    133.30 o 
   3  11   8     6128.43     5955.26    215.02 o 
   4  11   8     2428.66     2233.76    111.88 o 
   5  11   8    11714.44    11601.15    223.93 o 
   6  11   8     8290.25     8321.83    323.75 o 
   7  11   8       65.93       33.10     49.99 o 
   8  11   8     2076.65     2026.49    160.62 o 
   9  11   8     1435.23     1380.35    311.03 o 
  -9  12   8       81.13       30.95     96.94 o 
  -8  12   8       18.11       21.18     94.56 o 
  -7  12   8      841.80      660.07    105.60 o 
  -6  12   8     2551.11     2559.72    179.21 o 
  -5  12   8      851.42      836.62    116.15 o 
  -4  12   8      136.26       26.93     59.21 o 
  -3  12   8       25.42       86.38     59.40 o 
  -2  12   8     9770.01     9452.60    429.13 o 
  -1  12   8      684.03      713.40    128.74 o 
   0  12   8     9274.63     8617.86    311.75 o 
   1  12   8       26.72      -57.09     53.17 o 
   2  12   8     1650.66     1618.63    204.53 o 
   3  12   8       62.50       39.62     60.06 o 
   4  12   8     2138.48     2247.78    206.57 o 
   5  12   8     3016.50     2815.76    187.72 o 
   6  12   8       18.63        0.03     61.67 o 
   7  12   8     5218.81     5206.22    224.46 o 
   8  12   8     1805.69     1674.24    156.23 o 
  -8  13   8     3686.02     3881.90    293.59 o 
  -7  13   8     1704.57     1857.76    164.97 o 
  -6  13   8     2009.92     2510.55    185.02 o 
  -5  13   8      562.32      531.23    104.65 o 
  -4  13   8      224.68      140.06     65.68 o 
  -3  13   8     1734.38     1805.16    152.23 o 
  -2  13   8      210.98       61.08     75.07 o 
  -1  13   8    23201.07    22707.63    630.65 o 
   0  13   8      124.91      307.03     88.06 o 
   1  13   8     6098.75     5521.57    219.44 o 
   2  13   8       74.45      -11.86     53.08 o 
   3  13   8      989.73     1029.70     82.56 o 
   4  13   8      120.41      163.59     77.17 o 
   5  13   8       27.97       54.73     60.46 o 
   6  13   8      218.64      311.76     91.20 o 
   7  13   8     4397.86     4715.57    191.66 o 
  -6  14   8     2111.52     2076.27    174.48 o 
  -5  14   8      769.26      889.03    122.98 o 
  -4  14   8     1403.87     1538.13    148.76 o 
  -3  14   8       30.16       93.28     65.60 o 
  -2  14   8     3159.44     3102.51    202.13 o 
  -1  14   8      401.07      362.18     94.34 o 
   0  14   8     2658.95     2687.44    286.49 o 
   1  14   8      238.24      237.01     98.39 o 
   2  14   8      478.22      467.48    134.40 o 
   3  14   8      443.44      238.51     84.71 o 
   4  14   8     1519.82     1823.41    163.44 o 
   5  14   8     2943.29     2985.13    206.88 o 
  -4  15   8     2639.74     2695.25    233.39 o 
  -3  15   8      303.57      432.58     96.61 o 
  -2  15   8      192.55      314.67     84.23 o 
  -1  15   8       60.00       51.63     59.72 o 
   0  15   8      531.46      432.12    194.16 o 
   1  15   8     2416.12     2369.50    186.05 o 
   2  15   8      164.51      141.81     76.85 o 
   3  15   8     5953.38     6342.67    257.53 o 
  -3 -17   9     1270.22     1509.32    180.48 o 
  -2 -17   9       36.28       40.20    182.05 o 
  -1 -17   9      535.31      695.57    131.97 o 
   0 -17   9     2065.83     1902.44    259.86 o 
   1 -17   9      494.28      518.33    125.64 o 
   2 -17   9     3380.91     3424.51    270.29 o 
   3 -17   9      311.85      268.43    106.58 o 
   4 -17   9      696.07      714.24    134.34 o 
  -5 -16   9       62.11       85.09     65.43 o 
  -4 -16   9      173.18      198.85    109.10 o 
  -3 -16   9       73.30       90.82     58.55 o 
  -2 -16   9     1479.72     1634.90    142.79 o 
  -1 -16   9     6179.76     6204.76    296.09 o 
   0 -16   9      102.02      188.65     90.94 o 
   1 -16   9    18411.51    17980.15    525.61 o 
   2 -16   9      833.96      742.24    135.45 o 
   3 -16   9     3336.39     3422.90    241.58 o 
   4 -16   9      803.37      984.47    158.60 o 
   5 -16   9      654.07      817.06    228.01 o 
   6 -16   9     1026.33     1147.07    164.06 o 
  -7 -15   9     8271.43     8247.83    273.68 o 
  -6 -15   9        5.25       94.77     84.43 o 
  -5 -15   9     7078.11     6921.16    244.04 o 
  -4 -15   9      403.38      330.53     85.72 o 
  -3 -15   9      196.85      328.00    113.09 o 
  -2 -15   9       21.86      -11.05     51.96 o 
  -1 -15   9      412.49      405.48     80.36 o 
   0 -15   9     9977.36    10549.35    286.58 o 
   1 -15   9        2.80       44.05     72.37 o 
   2 -15   9     7017.16     7223.82    313.04 o 
   3 -15   9       63.54      -34.55     61.99 o 
   4 -15   9       32.63       85.47     76.56 o 
   5 -15   9      788.46      799.44    140.61 o 
   6 -15   9       46.46       57.20    120.32 o 
   7 -15   9     1885.72     1682.66    194.24 o 
   8 -15   9      178.51      201.36    114.92 o 
  -8 -14   9     2465.04     2507.40    180.92 o 
  -7 -14   9       36.34       87.62     68.63 o 
  -6 -14   9     8334.09     8475.81    266.79 o 
  -5 -14   9     2832.05     3094.32    303.20 o 
  -4 -14   9      993.40     1200.40    119.59 o 
  -3 -14   9     6291.41     6171.92    328.94 o 
  -2 -14   9     1341.04     1254.02    115.02 o 
  -1 -14   9       69.03      113.31     54.98 o 
   0 -14   9      543.98      462.74     78.21 o 
   1 -14   9      861.35      894.15     95.85 o 
   2 -14   9        7.91      -47.20     54.34 o 
   3 -14   9     1766.62     1822.41    181.12 o 
   4 -14   9      367.39      196.09     87.44 o 
   5 -14   9     3328.13     3157.80    221.85 o 
   6 -14   9     5279.50     5568.06    326.06 o 
   7 -14   9       80.40      122.89     89.29 o 
   8 -14   9     8120.85     8489.92    661.13 o 
   9 -14   9      170.96      134.31     83.97 o 
  -9 -13   9     1932.44     2209.86    150.57 o 
  -8 -13   9      968.83     1140.24    137.81 o 
  -7 -13   9     1668.93     1787.55    125.58 o 
  -6 -13   9     2632.67     2906.89    168.01 o 
  -5 -13   9       39.66       28.04     52.77 o 
  -4 -13   9     6206.14     6081.02    208.95 o 
  -3 -13   9     3513.23     3308.10    155.07 o 
  -2 -13   9     3745.12     3692.62    160.03 o 
  -1 -13   9     3827.06     3737.01    157.48 o 
   0 -13   9     8291.65     8199.40    235.03 o 
   1 -13   9      195.67      185.81     56.15 o 
   2 -13   9     2587.83     2922.53    140.21 o 
   3 -13   9     4300.54     4379.60    227.45 o 
   4 -13   9     9347.33     9395.92    338.50 o 
   5 -13   9       49.01       61.44     68.85 o 
   6 -13   9     6187.25     6659.57    294.48 o 
   7 -13   9     7712.66     7659.22    319.03 o 
   8 -13   9       11.74       36.96     68.90 o 
   9 -13   9     3097.57     3413.91    237.45 o 
  10 -13   9      757.46     1162.79    232.02 o 
 -10 -12   9     9130.60     9572.25    353.03 o 
  -9 -12   9       89.81      124.19     62.79 o 
  -8 -12   9      540.03      448.19     71.79 o 
  -7 -12   9      114.53      124.68     40.38 o 
  -6 -12   9       73.98      100.18     39.08 o 
  -5 -12   9       60.86       53.55     41.56 o 
  -4 -12   9     6456.86     6571.22    157.56 o 
  -3 -12   9      360.85      342.12     44.65 o 
  -2 -12   9    17009.82    17375.22    350.18 o 
  -1 -12   9      190.92       43.43     51.56 o 
   0 -12   9     1758.56     1910.39    118.35 o 
   1 -12   9      692.46      783.20     85.00 o 
   2 -12   9     3469.27     3830.93    146.33 o 
   3 -12   9      408.44      515.17     70.13 o 
   4 -12   9    26995.10    26486.78    602.72 o 
   5 -12   9     1700.61     1292.54    329.11 o 
   6 -12   9     1403.65     1191.49    145.11 o 
   7 -12   9      842.79      819.36    126.52 o 
   8 -12   9        1.07       18.85     61.47 o 
   9 -12   9      513.40      596.97    148.51 o 
  10 -12   9      613.80      345.09    157.50 o 
 -10 -11   9     3233.02     3550.66    171.47 o 
  -9 -11   9       44.60       14.54     56.73 o 
  -8 -11   9     2370.29     2262.88    125.20 o 
  -7 -11   9     3777.94     3971.55    127.47 o 
  -6 -11   9      639.40      608.95     60.45 o 
  -5 -11   9      343.65      281.65     53.01 o 
  -4 -11   9    11009.26    10688.04    200.35 o 
  -3 -11   9     5095.02     5543.69    132.73 o 
  -2 -11   9     5439.20     4952.80    119.76 o 
  -1 -11   9     8866.42     8973.20    158.27 o 
   0 -11   9       24.45       39.25     20.84 o 
   1 -11   9     5376.66     5183.99    136.28 o 
   2 -11   9     3717.52     3767.34    113.66 o 
   3 -11   9    13529.83    13836.36    328.28 o 
   4 -11   9     2574.38     2510.16    101.09 o 
   5 -11   9    11212.57    10948.27    264.63 o 
   6 -11   9      289.13      100.17     64.72 o 
   7 -11   9      215.72       -4.16    125.65 o 
   8 -11   9        0.85       49.38     65.39 o 
   9 -11   9      278.46      317.77     96.23 o 
  10 -11   9      578.43      710.78    179.55 o 
  11 -11   9     4504.45     4553.77    371.09 o 
 -11 -10   9      415.14      322.70     84.05 o 
 -10 -10   9     1351.17     1399.81    110.11 o 
  -9 -10   9     4786.49     5078.02    161.31 o 
  -8 -10   9     5537.72     5895.75    165.57 o 
  -7 -10   9     1538.22     1590.16     89.14 o 
  -6 -10   9     6216.30     5990.46    138.48 o 
  -5 -10   9     6536.56     6527.14    155.76 o 
  -4 -10   9     4131.91     4231.75    132.16 o 
  -3 -10   9    11731.73    11592.05    193.08 o 
  -2 -10   9     1523.45     1838.29     76.05 o 
  -1 -10   9     3726.69     3717.49     83.41 o 
   0 -10   9     1451.06     1496.45     55.34 o 
   1 -10   9      881.31      916.36     43.71 o 
   2 -10   9     3980.57     3893.38    110.27 o 
   3 -10   9     8463.36     8524.46    171.02 o 
   4 -10   9     1521.28     1523.10     80.92 o 
   5 -10   9    11670.06    11194.78    264.78 o 
   6 -10   9     1697.99     1512.62    152.94 o 
   7 -10   9     2244.81     2199.68    182.40 o 
   8 -10   9     1456.27     1824.30    145.23 o 
   9 -10   9      679.43      890.62    100.71 o 
  10 -10   9       53.72      144.26    121.44 o 
  11 -10   9     1534.26     2507.94    769.62 o 
 -11  -9   9      120.06      154.73     74.47 o 
 -10  -9   9     1037.29     1048.89     95.36 o 
  -9  -9   9     2732.76     2883.38    128.70 o 
  -8  -9   9     1014.07      843.55     92.33 o 
  -7  -9   9     5993.98     6333.50    143.11 o 
  -6  -9   9      273.11      292.09     45.21 o 
  -5  -9   9    12335.50    11988.63    189.68 o 
  -4  -9   9     1408.65     1579.91     78.64 o 
  -3  -9   9      712.34      902.92     59.05 o 
  -2  -9   9     5244.63     5335.49    115.65 o 
  -1  -9   9     1336.55     1284.11     50.20 o 
   0  -9   9    11059.99    11059.64    144.65 o 
   1  -9   9     1147.19     1140.35     43.47 o 
   2  -9   9     7226.86     7449.22    133.31 o 
   3  -9   9      141.79      139.29     29.19 o 
   4  -9   9     3674.07     3903.47    122.64 o 
   5  -9   9     5275.36     4969.39    144.34 o 
   6  -9   9     2952.95     2695.65    133.38 o 
   7  -9   9     9644.90     9427.94    252.98 o 
   8  -9   9       66.60       32.76     52.82 o 
   9  -9   9    13649.36    14057.08    363.91 o 
  10  -9   9     3905.67     4459.77    243.56 o 
  11  -9   9      230.08      263.47     97.22 o 
  12  -9   9      718.86     1100.58    162.81 o 
 -12  -8   9      153.04       -2.26     67.34 o 
 -11  -8   9      167.81      140.10     73.68 o 
 -10  -8   9     1386.59     1495.26    121.16 o 
  -9  -8   9     2294.09     2431.22    121.23 o 
  -8  -8   9     2420.33     2260.28    110.62 o 
  -7  -8   9      558.78      542.41     53.38 o 
  -6  -8   9        0.52       22.95     29.19 o 
  -5  -8   9     1097.02     1238.85     65.96 o 
  -4  -8   9      128.62       17.26     25.06 o 
  -3  -8   9        0.98        8.58     22.86 o 
  -2  -8   9     1976.75     1753.63     69.87 o 
  -1  -8   9    36661.56    36256.07    411.19 o 
   0  -8   9      383.46      352.59     32.13 o 
   1  -8   9    56403.53    56167.03    512.47 o 
   2  -8   9       10.19        8.36     21.78 o 
   3  -8   9     4149.66     4021.03    107.81 o 
   4  -8   9      999.50     1052.41     86.15 o 
   5  -8   9      758.03      708.81     67.45 o 
   6  -8   9     2633.54     2616.09    125.53 o 
   7  -8   9      243.45      254.36     56.48 o 
   8  -8   9     5277.95     5443.67    167.30 o 
   9  -8   9     2930.45     3107.54    184.17 o 
  10  -8   9     1811.33     1775.37    147.70 o 
  11  -8   9       21.11       19.54     63.89 o 
  12  -8   9        1.36       11.60     71.30 o 
 -12  -7   9      473.15      353.07    117.08 o 
 -11  -7   9      303.11      209.81     74.81 o 
 -10  -7   9     6913.59     7304.31    253.27 o 
  -9  -7   9     5626.73     5661.10    205.69 o 
  -8  -7   9     2506.54     2380.80    122.25 o 
  -7  -7   9    17508.27    17780.61    311.88 o 
  -6  -7   9     5094.70     4791.29    117.45 o 
  -5  -7   9     6328.51     5969.13    129.42 o 
  -4  -7   9    12474.63    12362.50    186.16 o 
  -3  -7   9     3615.28     3837.53    103.01 o 
  -2  -7   9     2191.74     2088.95     72.51 o 
  -1  -7   9      194.11      105.57     27.72 o 
   0  -7   9    51072.77    51935.94    534.23 o 
   1  -7   9      608.81      777.28     46.71 o 
   2  -7   9    18818.97    18536.84    236.98 o 
   3  -7   9      442.06      598.74     31.78 o 
   4  -7   9      926.83     1087.35     75.49 o 
   5  -7   9     2581.62     2549.51    126.51 o 
   6  -7   9      191.22      313.62     66.01 o 
   7  -7   9     3336.23     3505.65    130.84 o 
   8  -7   9     2274.04     2162.96    178.64 o 
   9  -7   9      926.13     1005.76     92.41 o 
  10  -7   9     3827.90     3713.11    318.28 o 
  11  -7   9      566.09      631.36    105.82 o 
  12  -7   9      215.00      218.87     84.91 o 
  13  -7   9      155.39      236.47    233.33 o 
 -13  -6   9       13.42      118.87    101.92 o 
 -12  -6   9     1329.05     1392.32    174.49 o 
 -11  -6   9     2250.43     2379.78    180.58 o 
 -10  -6   9      121.32       40.19     62.00 o 
  -9  -6   9     5378.45     5548.52    205.13 o 
  -8  -6   9     2333.80     2440.17    104.67 o 
  -7  -6   9     2141.63     1992.42     89.06 o 
  -6  -6   9     6720.90     6748.12    146.28 o 
  -5  -6   9    33354.99    32045.81    405.81 o 
  -4  -6   9      235.01      223.61     33.63 o 
  -3  -6   9    10168.46     9679.93    194.28 o 
  -2  -6   9     2398.27     2402.55     73.38 o 
  -1  -6   9     1635.72     1712.87     57.89 o 
   0  -6   9      128.16      115.11     21.04 o 
   1  -6   9      297.87      351.49     28.06 o 
   2  -6   9      738.83      794.26     36.69 o 
   3  -6   9     2201.22     2187.86     54.03 o 
   4  -6   9     2839.83     2869.31    112.12 o 
   5  -6   9     8862.16     8665.39    206.34 o 
   6  -6   9     4661.67     4525.74    160.44 o 
   7  -6   9     2505.35     2554.13    252.68 o 
   8  -6   9    12760.01    12874.48    347.32 o 
   9  -6   9     5580.30     5359.75    168.50 o 
  10  -6   9     5922.07     6251.94    229.63 o 
  11  -6   9      762.80      754.67    145.49 o 
  12  -6   9      535.40      662.38    114.08 o 
  13  -6   9      788.07      868.04    164.40 o 
 -13  -5   9     4126.55     3802.35    259.38 o 
 -12  -5   9      531.08      372.97    123.80 o 
 -11  -5   9     9455.92     8879.53    284.14 o 
 -10  -5   9     6011.66     6054.62    223.16 o 
  -9  -5   9     3924.97     3753.45    172.92 o 
  -8  -5   9     3040.56     3168.16    127.80 o 
  -7  -5   9      311.91      386.60     59.63 o 
  -6  -5   9     5306.66     4798.96    118.86 o 
  -5  -5   9      662.73      616.46     53.10 o 
  -4  -5   9    22062.29    22244.01    359.11 o 
  -3  -5   9    10569.80     9957.86    161.36 o 
  -2  -5   9    16178.87    16457.10    255.91 o 
  -1  -5   9     8684.63     8975.73    136.51 o 
   0  -5   9        4.75       -8.18     12.08 o 
   1  -5   9     3707.95     3753.78     68.41 o 
   2  -5   9    17714.50    18141.80    228.77 o 
   3  -5   9     3326.20     3296.82     72.59 o 
   4  -5   9    25535.11    26060.28    314.89 o 
   5  -5   9      128.98       87.48     48.82 o 
   6  -5   9    11463.70    10159.60    237.50 o 
   7  -5   9     4370.77     4533.15    169.82 o 
   8  -5   9      484.11      476.35     67.77 o 
   9  -5   9      365.21      414.06     82.10 o 
  10  -5   9    12504.40    12018.85    317.68 o 
  11  -5   9     1303.51     1271.15    134.03 o 
  12  -5   9     2096.19     1981.43    166.57 o 
  13  -5   9       19.57      166.07    112.14 o 
 -13  -4   9     2790.43     2830.50    252.10 o 
 -12  -4   9     8362.03     8893.45    352.99 o 
 -11  -4   9       37.91      -53.26     46.01 o 
 -10  -4   9     3350.78     3181.39    166.53 o 
  -9  -4   9      895.96      855.02     85.91 o 
  -8  -4   9     1977.44     1860.38    131.37 o 
  -7  -4   9      101.71       80.75     29.57 o 
  -6  -4   9      163.25       98.36     34.19 o 
  -5  -4   9      577.66      829.39     58.22 o 
  -4  -4   9    21302.43    21322.79    280.04 o 
  -3  -4   9      366.26      403.91     74.78 o 
  -2  -4   9    50408.43    52575.48    534.07 o 
  -1  -4   9     1685.98     1920.57     57.49 o 
   0  -4   9     3123.14     3078.50     68.87 o 
   1  -4   9     5154.27     5166.97    156.33 o 
   2  -4   9    49194.20    51736.05    614.99 o 
   3  -4   9     2147.40     2024.32     69.27 o 
   4  -4   9     8826.81     8864.71    145.96 o 
   5  -4   9    15273.62    14382.51    272.00 o 
   6  -4   9     1146.44     1226.83     82.47 o 
   7  -4   9     3190.05     2975.58    117.59 o 
   8  -4   9     1027.71      915.84     86.21 o 
   9  -4   9     1746.03     1878.07    178.79 o 
  10  -4   9     4707.09     4565.60    251.23 o 
  11  -4   9     3629.20     3729.91    193.31 o 
  12  -4   9    10046.44    10573.47    360.59 o 
  13  -4   9       61.91       92.07     91.27 o 
 -13  -3   9     1083.94     1173.38    169.95 o 
 -12  -3   9     1455.46     1709.49    195.25 o 
 -11  -3   9     3143.92     2838.56    187.88 o 
 -10  -3   9     1459.42     1562.78    138.16 o 
  -9  -3   9     1138.13      972.74     89.35 o 
  -8  -3   9     1326.44     1039.00    102.12 o 
  -7  -3   9    19064.23    18419.21    305.05 o 
  -6  -3   9     4627.64     4685.96    177.10 o 
  -5  -3   9      141.56       47.60     23.97 o 
  -4  -3   9     4918.64     4558.78    132.75 o 
  -3  -3   9    25957.29    26487.36    284.42 o 
  -2  -3   9     6881.50     6056.35     98.62 o 
  -1  -3   9     4670.63     4671.73     80.48 o 
   0  -3   9    23019.85    23709.24    220.68 o 
   1  -3   9      420.07      421.05     37.38 o 
   2  -3   9    12377.29    11960.70    210.58 o 
   3  -3   9    28979.68    29666.64    302.42 o 
   4  -3   9      299.29      464.52     36.51 o 
   5  -3   9     8230.33     8593.94    167.86 o 
   6  -3   9      121.45       84.26     37.34 o 
   7  -3   9     4099.73     4176.91    149.24 o 
   8  -3   9      910.00     1063.82     87.26 o 
   9  -3   9     2566.35     2598.39    218.37 o 
  10  -3   9        5.02      -37.80     62.50 o 
  11  -3   9     8287.12     8477.66    270.46 o 
  12  -3   9      423.40      561.93    102.71 o 
  13  -3   9     7063.40     6683.54    341.39 o 
 -13  -2   9      363.44      442.61    123.35 o 
 -12  -2   9      496.58      531.82    122.18 o 
 -11  -2   9      324.94      258.15    151.93 o 
 -10  -2   9     1520.31     1618.77    138.41 o 
  -9  -2   9     4123.64     4306.14    188.83 o 
  -8  -2   9    32911.39    30358.87    438.19 o 
  -7  -2   9       25.69        8.87     28.14 o 
  -6  -2   9    32957.74    32426.56    413.09 o 
  -5  -2   9     6530.88     6624.70    158.43 o 
  -4  -2   9      434.55      697.93     38.69 o 
  -3  -2   9     3770.77     3630.23     65.01 o 
  -2  -2   9    13190.14    14119.13    149.17 o 
  -1  -2   9     9518.89     8328.83    129.78 o 
   0  -2   9     1223.80     1212.89     47.27 o 
   1  -2   9     1169.59     1208.18     29.47 o 
   2  -2   9    21118.83    21317.70    221.47 o 
   3  -2   9     5318.18     4901.12     87.36 o 
   4  -2   9     4221.43     4579.55    106.25 o 
   5  -2   9     8338.08     8888.73    132.23 o 
   6  -2   9    19318.01    19341.17    249.63 o 
   7  -2   9      232.12      233.42     53.14 o 
   8  -2   9    10179.74    10782.29    393.48 o 
   9  -2   9      950.52      730.32     97.54 o 
  10  -2   9       35.25       58.24     64.04 o 
  11  -2   9      791.91      730.81    108.26 o 
  12  -2   9     2071.02     2571.11    182.14 o 
  13  -2   9     3086.77     3128.84    194.49 o 
 -13  -1   9      194.14       86.33    218.07 o 
 -12  -1   9     2113.49     2271.64    211.59 o 
 -11  -1   9      582.89      587.15     99.56 o 
 -10  -1   9      567.18      354.35     75.63 o 
  -9  -1   9     2199.33     2185.84    125.26 o 
  -8  -1   9     1263.83     1324.27     93.70 o 
  -7  -1   9    20445.60    21458.68    287.55 o 
  -6  -1   9       17.26       25.73     26.01 o 
  -5  -1   9     3928.66     3567.73    101.32 o 
  -4  -1   9     3848.95     4574.35    132.89 o 
  -3  -1   9     2895.01     3128.85     68.86 o 
  -2  -1   9    14952.52    15013.15    159.93 o 
  -1  -1   9     2479.53     2764.03     65.88 o 
   0  -1   9    19291.56    20331.90    197.18 o 
   1  -1   9     7538.68     8436.84     96.89 o 
   2  -1   9    14088.64    14709.30    192.60 o 
   3  -1   9      787.55      889.31     55.84 o 
   4  -1   9     8216.40     9074.99    127.34 o 
   5  -1   9    17734.95    16759.26    198.04 o 
   6  -1   9       69.81       -0.19     27.16 o 
   7  -1   9    43796.10    42562.43    414.86 o 
   8  -1   9      111.10       47.00     44.26 o 
   9  -1   9    10822.87    10707.11    234.19 o 
  10  -1   9     1282.99     1478.40    108.79 o 
  11  -1   9      165.26      193.92     92.07 o 
  12  -1   9      478.00      514.19     81.03 o 
  13  -1   9        3.39       63.09     68.44 o 
 -13   0   9     4246.16     3895.42    295.57 o 
 -12   0   9     4378.08     4292.20    248.40 o 
 -11   0   9        8.89      -25.12     57.66 o 
 -10   0   9     3144.84     3353.35    144.28 o 
  -9   0   9     2299.31     2265.14    167.85 o 
  -8   0   9       69.40      184.93     44.10 o 
  -7   0   9        6.16        3.25     25.69 o 
  -6   0   9     2933.10     2775.56     95.49 o 
  -5   0   9      165.27      196.47     29.36 o 
  -4   0   9     4691.70     4180.65     93.87 o 
  -3   0   9    13653.42    13916.67    192.30 o 
  -2   0   9    26009.75    27073.63    460.97 o 
  -1   0   9    58372.15    59132.00    482.29 o 
   0   0   9      292.54      278.27     28.59 o 
   1   0   9    27256.46    28489.22    249.86 o 
   2   0   9    32533.55    34771.46    398.18 o 
   3   0   9    23335.23    24346.34    272.92 o 
   4   0   9      567.23      647.75     41.26 o 
   5   0   9       13.25        8.32     27.47 o 
   6   0   9    10740.05    10856.46    193.37 o 
   7   0   9     1659.45     1756.42     76.38 o 
   8   0   9    10511.10    10529.65    190.36 o 
   9   0   9     2074.52     2141.02    124.57 o 
  10   0   9      881.33      887.98     90.06 o 
  11   0   9       15.34      -29.24     54.56 o 
  12   0   9      289.78      407.30     89.85 o 
  13   0   9     2700.42     3028.98    196.72 o 
 -13   1   9      366.00      369.81    143.31 o 
 -12   1   9     1086.65     1203.35    168.93 o 
 -11   1   9     4970.30     4686.10    301.32 o 
 -10   1   9     6267.37     6618.74    196.84 o 
  -9   1   9     4267.38     4259.55    152.11 o 
  -8   1   9     1033.86      942.81     69.82 o 
  -7   1   9      690.78      608.95     55.56 o 
  -6   1   9    14430.26    14950.25    325.70 o 
  -5   1   9    11044.26    10406.89    174.48 o 
  -4   1   9    19610.30    19899.65    245.36 o 
  -3   1   9    37092.81    37108.33    381.48 o 
  -2   1   9     3549.60     3319.68     69.13 o 
  -1   1   9     2077.42     2088.73     73.72 o 
   0   1   9    19572.87    19652.64    240.15 o 
   1   1   9     2187.13     2417.55     79.35 o 
   2   1   9     4628.18     4481.99     76.17 o 
   3   1   9    31680.11    32732.27    301.75 o 
   4   1   9      116.32       62.43     22.11 o 
   5   1   9      992.46     1220.92     54.37 o 
   6   1   9     3536.67     3544.39     89.43 o 
   7   1   9       65.59       41.91     31.49 o 
   8   1   9     1597.30     1599.46     86.76 o 
   9   1   9      199.55      226.95     59.86 o 
  10   1   9     4504.15     4204.32    155.58 o 
  11   1   9     7036.13     6930.81    204.63 o 
  12   1   9     1555.00     1491.29    144.56 o 
  13   1   9     2065.63     2067.74    180.48 o 
 -13   2   9       92.24       11.39    154.77 o 
 -12   2   9      183.61       85.59     91.86 o 
 -11   2   9     4353.01     4703.32    210.19 o 
 -10   2   9       18.86        5.20     42.95 o 
  -9   2   9    10763.58    10680.17    240.59 o 
  -8   2   9      416.02      503.04     55.16 o 
  -7   2   9     2066.25     2208.07     95.14 o 
  -6   2   9      803.60      836.14     62.23 o 
  -5   2   9    56018.49    56081.50    560.15 o 
  -4   2   9     1279.36     1072.98     57.21 o 
  -3   2   9     7958.07     7969.95    151.40 o 
  -2   2   9      101.62      300.33     30.71 o 
  -1   2   9      529.16      434.09     34.19 o 
   0   2   9     1083.74      904.91     57.69 o 
   1   2   9     1685.62     1435.68     58.12 o 
   2   2   9      155.44       20.86     22.20 o 
   3   2   9     7560.86     7215.78    110.60 o 
   4   2   9     4450.61     4268.98     98.54 o 
   5   2   9    37004.69    36610.70    360.80 o 
   6   2   9     5132.82     5067.75    111.02 o 
   7   2   9      343.79      451.10     68.45 o 
   8   2   9     1357.10     1654.25    113.63 o 
   9   2   9    13049.03    12703.17    306.72 o 
  10   2   9     5323.50     4991.78    169.19 o 
  11   2   9      601.71      371.52     71.89 o 
  12   2   9     6741.74     6410.17    323.20 o 
  13   2   9     2089.11     2087.23    340.68 o 
 -13   3   9     1825.66     1488.15    193.83 o 
 -12   3   9      419.47      289.66    110.59 o 
 -11   3   9     8127.43     8088.29    328.25 o 
 -10   3   9     6557.27     7073.51    204.32 o 
  -9   3   9     4969.68     4705.14    203.30 o 
  -8   3   9      172.94       98.59     37.27 o 
  -7   3   9     3024.93     2912.81    101.78 o 
  -6   3   9    11868.34    11170.05    189.20 o 
  -5   3   9    18570.86    17812.66    241.34 o 
  -4   3   9    25924.79    25206.59    297.67 o 
  -3   3   9     5625.03     5711.27    112.51 o 
  -2   3   9     5960.08     6397.61    123.56 o 
  -1   3   9     3047.46     3130.62     77.27 o 
   0   3   9      290.86      120.62     37.06 o 
   1   3   9     1124.66     1341.83    247.73 o 
   2   3   9     8570.74     9325.21    142.79 o 
   3   3   9      339.98      363.15     40.03 o 
   4   3   9    35175.34    35273.98    340.87 o 
   5   3   9      386.88      412.27     43.70 o 
   6   3   9     8819.72     8572.42    148.38 o 
   7   3   9      304.77      277.36     44.32 o 
   8   3   9     2614.24     2499.03     92.76 o 
   9   3   9      169.35       89.49     47.65 o 
  10   3   9     3510.47     3324.80    141.31 o 
  11   3   9      190.87      215.67     63.51 o 
  12   3   9       23.70     -106.80    136.52 o 
  13   3   9      162.53      121.53     97.42 o 
 -13   4   9     3880.28     4280.78    286.95 o 
 -12   4   9     3327.11     3631.43    293.76 o 
 -11   4   9       11.84       42.69    108.21 o 
 -10   4   9     1973.77     1921.58    127.18 o 
  -9   4   9     1348.58     1496.14    127.77 o 
  -8   4   9       78.69      112.92     40.16 o 
  -7   4   9       25.67       -7.73     37.39 o 
  -6   4   9     7000.29     7096.08    148.94 o 
  -5   4   9     9581.72     9464.52    185.12 o 
  -4   4   9    21787.54    21315.27    246.79 o 
  -3   4   9      112.19       89.58     32.41 o 
  -2   4   9    12705.76    12534.72    163.94 o 
  -1   4   9    19873.49    19593.20    240.09 o 
   0   4   9      137.07      166.19     31.55 o 
   1   4   9     8674.00     8192.31    233.98 o 
   2   4   9     8353.65     8317.90    138.39 o 
   3   4   9    16178.42    15677.97    210.66 o 
   4   4   9     5161.28     5438.21    107.67 o 
   5   4   9    20471.54    19454.09    217.44 o 
   6   4   9     1509.71     1750.22     78.03 o 
   7   4   9       18.04       12.55     32.59 o 
   8   4   9     2398.88     2578.60     95.70 o 
   9   4   9     3989.30     4032.92    131.96 o 
  10   4   9     7083.63     7324.13    200.11 o 
  11   4   9      290.00      368.86     90.06 o 
  12   4   9     1898.72     1727.83    162.61 o 
 -13   5   9      523.96      548.84    147.84 o 
 -12   5   9      863.64     1124.40    169.69 o 
 -11   5   9       77.08      105.23     91.04 o 
 -10   5   9      280.05      271.06     65.84 o 
  -9   5   9     3190.78     3449.62    140.21 o 
  -8   5   9      222.68      231.83     49.80 o 
  -7   5   9     1660.43     1702.93     92.65 o 
  -6   5   9      135.96      182.10     37.33 o 
  -5   5   9       16.14       29.55     26.24 o 
  -4   5   9      116.89       68.63     37.75 o 
  -3   5   9     8984.87     8891.76    140.32 o 
  -2   5   9    18256.58    17502.71    244.78 o 
  -1   5   9        2.81        4.01     30.39 o 
   0   5   9    40399.73    40698.26    567.90 o 
   1   5   9     1330.86     1327.15     67.55 o 
   2   5   9     8640.80     8908.54    172.58 o 
   3   5   9     6475.60     6540.85    135.38 o 
   4   5   9     1811.36     1739.88     80.33 o 
   5   5   9     2308.23     2117.69     73.22 o 
   6   5   9       37.24       55.35     29.98 o 
   7   5   9      256.83      245.63     47.92 o 
   8   5   9     2142.63     2274.62     98.90 o 
   9   5   9      891.46      988.27     80.61 o 
  10   5   9      651.74      760.99     83.65 o 
  11   5   9     4816.48     4437.44    217.27 o 
  12   5   9     1762.16     1847.11    173.75 o 
 -12   6   9      516.76      525.77    140.35 o 
 -11   6   9      111.48       31.83     92.56 o 
 -10   6   9     4805.27     5409.08    239.36 o 
  -9   6   9     1267.58     1346.77    104.73 o 
  -8   6   9    20903.50    20718.63    305.00 o 
  -7   6   9      126.57       64.25     65.57 o 
  -6   6   9    15338.47    15833.78    271.26 o 
  -5   6   9      786.25      888.84     66.46 o 
  -4   6   9       98.17      141.57     37.55 o 
  -3   6   9      104.42      154.25     29.54 o 
  -2   6   9     3459.24     3452.97     84.38 o 
  -1   6   9     7294.07     7352.49    135.86 o 
   0   6   9     5129.71     4964.59    149.24 o 
   1   6   9     4329.89     5048.67    111.60 o 
   2   6   9     6515.20     6765.34    209.29 o 
   3   6   9      357.99      390.05     55.44 o 
   4   6   9        3.83      -48.28     33.38 o 
   5   6   9       42.37       37.31     31.33 o 
   6   6   9     9722.91     9307.15    167.30 o 
   7   6   9       81.42       55.81     37.67 o 
   8   6   9     7727.58     7660.96    157.59 o 
   9   6   9     1987.01     2273.83    111.63 o 
  10   6   9       25.26       20.98     43.11 o 
  11   6   9      163.34      148.41    100.65 o 
  12   6   9      990.33     1089.39    141.12 o 
 -12   7   9      741.50      406.20    138.00 o 
 -11   7   9      761.65      490.98    130.62 o 
 -10   7   9      632.91      771.27    134.46 o 
  -9   7   9     6724.74     6600.44    221.29 o 
  -8   7   9       41.18       46.53     42.21 o 
  -7   7   9    13074.26    13651.96    262.22 o 
  -6   7   9        5.02       26.93     42.50 o 
  -5   7   9      185.62      354.58     48.81 o 
  -4   7   9      488.49      671.60     61.95 o 
  -3   7   9     3691.86     3378.62     98.75 o 
  -2   7   9     1609.51     1696.96     74.32 o 
  -1   7   9      276.23      248.05     36.98 o 
   0   7   9     4274.98     4048.90    110.01 o 
   1   7   9     5368.46     5654.45    122.73 o 
   2   7   9     4716.36     4564.46    113.42 o 
   3   7   9       60.23       68.81     42.18 o 
   4   7   9     4408.65     4347.57    138.60 o 
   5   7   9    14383.03    14161.44    229.89 o 
   6   7   9      112.21      140.49     43.52 o 
   7   7   9    22815.50    22866.02    294.09 o 
   8   7   9      719.20      600.04     61.18 o 
   9   7   9     4994.51     4860.60    142.12 o 
  10   7   9      163.97      191.01     71.68 o 
  11   7   9      230.07      263.78     82.17 o 
 -11   8   9       48.23      177.70    128.70 o 
 -10   8   9     1839.04     2396.54    303.93 o 
  -9   8   9       34.07       74.74    106.25 o 
  -8   8   9      609.06      669.03    144.70 o 
  -7   8   9      832.88      677.85    118.86 o 
  -6   8   9      117.10       80.07     49.94 o 
  -5   8   9      462.83      363.41     72.41 o 
  -4   8   9    16180.76    15018.68    326.93 o 
  -3   8   9      501.26      497.82     78.67 o 
  -2   8   9     6067.05     5929.62    191.16 o 
  -1   8   9    11169.42    10997.99    263.31 o 
   0   8   9     2528.23     2350.26    133.88 o 
   1   8   9    12128.21    11655.13    213.52 o 
   2   8   9     7465.34     7362.34    169.05 o 
   3   8   9     2198.56     2146.66    106.66 o 
   4   8   9     4681.02     4654.44    147.69 o 
   5   8   9     1901.58     1933.57     98.51 o 
   6   8   9     3415.02     3589.78    107.43 o 
   7   8   9      575.74      664.88     71.30 o 
   8   8   9     2954.59     2992.08    105.47 o 
   9   8   9      187.94      254.00     71.82 o 
  10   8   9     2018.13     2265.73     98.49 o 
  11   8   9      143.02      106.92     60.69 o 
 -11   9   9      905.08      661.25    190.13 o 
 -10   9   9     2856.67     3580.22    370.78 o 
  -9   9   9        6.87       -4.02     90.32 o 
  -8   9   9        0.29        1.07     77.26 o 
  -7   9   9      207.80      227.11    125.03 o 
  -6   9   9     2387.90     2667.93    167.71 o 
  -5   9   9     9296.28     9195.28    394.73 o 
  -4   9   9     2623.15     2634.20    161.58 o 
  -3   9   9    13142.28    13270.85    482.55 o 
  -2   9   9        6.80       -1.55     57.50 o 
  -1   9   9     2551.65     2672.52    141.37 o 
   0   9   9     2616.88     2763.29    273.56 o 
   1   9   9     5406.12     5179.30    185.52 o 
   2   9   9      165.10      304.26     72.76 o 
   3   9   9     2975.34     2899.92    158.21 o 
   4   9   9      190.02      190.09     53.44 o 
   5   9   9       44.03       75.44     42.01 o 
   6   9   9      410.77      463.04     52.75 o 
   7   9   9       40.94       33.20     36.42 o 
   8   9   9      717.89      862.35     83.86 o 
   9   9   9     2164.67     2165.84    143.75 o 
  10   9   9       72.17      120.36     62.83 o 
 -10  10   9       61.37        2.14    123.18 o 
  -9  10   9     2203.24     2157.41    295.00 o 
  -8  10   9     1185.59     1042.82    155.22 o 
  -7  10   9     4189.14     4134.70    237.42 o 
  -6  10   9      187.48      124.70     60.03 o 
  -5  10   9     6767.45     6713.89    230.89 o 
  -4  10   9      446.92      532.48     84.76 o 
  -3  10   9     4790.92     4760.90    189.34 o 
  -2  10   9     4410.44     4141.31    175.82 o 
  -1  10   9        1.97       25.65     59.66 o 
   0  10   9      406.60      359.69    113.41 o 
   1  10   9     2494.75     2510.38    268.69 o 
   2  10   9    10638.04    10692.11    282.51 o 
   3  10   9    19033.32    18725.16    391.35 o 
   4  10   9     1543.22     1758.91    105.55 o 
   5  10   9     6235.24     5901.87    165.68 o 
   6  10   9      325.35      271.38     60.11 o 
   7  10   9       36.51       31.49     40.04 o 
   8  10   9      821.45     1154.97    123.97 o 
   9  10   9     1096.50      981.32    119.64 o 
  -9  11   9     2772.53     2862.91    250.61 o 
  -8  11   9      145.76      267.35    104.59 o 
  -7  11   9     6608.57     6912.98    251.42 o 
  -6  11   9     6533.10     6623.52    241.74 o 
  -5  11   9     5021.50     4576.20    197.07 o 
  -4  11   9     3323.06     3720.18    176.64 o 
  -3  11   9      682.11      682.63     95.39 o 
  -2  11   9      542.78      502.99     83.90 o 
  -1  11   9     1131.40     1103.89    124.70 o 
   0  11   9      266.91      131.81     46.69 o 
   1  11   9      119.27      130.58     61.66 o 
   2  11   9     7368.35     7337.96    241.98 o 
   3  11   9      235.07      115.36     93.82 o 
   4  11   9    15787.38    15559.91    311.08 o 
   5  11   9     3894.14     3561.60    133.90 o 
   6  11   9     3422.78     3168.88    119.00 o 
   7  11   9     2473.84     2678.60    158.92 o 
   8  11   9     1666.94     1623.35    148.17 o 
   9  11   9       56.34      -12.87     63.85 o 
  -8  12   9      396.08      313.62    122.54 o 
  -7  12   9      853.40      694.49    107.79 o 
  -6  12   9     2102.34     2015.03    164.22 o 
  -5  12   9     1593.12     1706.63    152.35 o 
  -4  12   9     3766.96     3555.50    180.16 o 
  -3  12   9     4416.96     4328.75    192.99 o 
  -2  12   9     1806.75     1801.83    222.17 o 
  -1  12   9     8077.38     8211.14    261.84 o 
   0  12   9     1241.27     1339.90    149.92 o 
   1  12   9     1513.91     1491.94    134.44 o 
   2  12   9      461.10      678.19    102.98 o 
   3  12   9     4868.14     4437.57    314.42 o 
   4  12   9     2189.44     2084.69    155.52 o 
   5  12   9     3265.53     3297.33    207.54 o 
   6  12   9     2382.98     2633.06    185.78 o 
   7  12   9      657.92      672.54     94.24 o 
  -7  13   9     2331.05     2397.31    186.13 o 
  -6  13   9     1234.96     1431.32    147.95 o 
  -5  13   9       68.18       53.62     57.95 o 
  -4  13   9      912.51      902.41    116.23 o 
  -3  13   9       12.10      103.22     92.55 o 
  -2  13   9    14553.74    14890.78    375.97 o 
  -1  13   9       55.22       99.16     68.80 o 
   0  13   9    13560.63    12550.48    827.25 o 
   1  13   9      117.60       51.17     59.77 o 
   2  13   9      337.84      395.48     89.79 o 
   3  13   9      132.21      204.19     56.98 o 
   4  13   9      390.28      303.36     54.73 o 
   5  13   9        0.39      -22.63     59.89 o 
   6  13   9      363.77      509.74    144.85 o 
  -6  14   9     2538.11     2577.14    195.30 o 
  -5  14   9      366.49      313.28     83.91 o 
  -4  14   9      213.60      282.04     80.75 o 
  -3  14   9      163.49      192.27     72.88 o 
  -2  14   9      311.75      295.24     78.94 o 
  -1  14   9     4186.44     4331.55    203.79 o 
   0  14   9     1430.38     1334.55    156.83 o 
   1  14   9     1163.11     1216.75    135.55 o 
   2  14   9      211.08      312.35     86.39 o 
   3  14   9     1220.17     1188.91    133.16 o 
   4  14   9      465.98      597.96    111.13 o 
   5  14   9      437.04      430.56    101.97 o 
  -3  15   9      292.71      336.50     89.58 o 
  -2  15   9       49.45       58.45     59.25 o 
  -1  15   9      428.50      681.35    108.71 o 
   0  15   9      154.96       55.35     95.36 o 
   1  15   9     1897.21     1899.00    255.41 o 
   2  15   9     2661.50     3049.81    211.69 o 
  -3 -17  10     3385.19     3830.95    487.44 o 
  -2 -17  10     2047.21     1889.21    203.86 o 
  -1 -17  10      715.24      814.18    141.35 o 
   0 -17  10      174.37       96.86     82.31 o 
   1 -17  10     1504.57     1554.25    223.69 o 
   2 -17  10     1646.97     1894.72    205.03 o 
   3 -17  10      272.98      401.86    112.98 o 
   4 -17  10     1520.19     1710.17    205.41 o 
  -5 -16  10      163.62      222.64    125.80 o 
  -4 -16  10       72.52       66.77     61.70 o 
  -3 -16  10     1298.23     1132.39    123.45 o 
  -2 -16  10     1405.06     1451.47    170.63 o 
  -1 -16  10     3453.11     3258.50    409.64 o 
   0 -16  10    11330.24    12229.63    425.22 o 
   1 -16  10      201.60      156.80     89.65 o 
   2 -16  10     8413.67     8603.08    355.72 o 
   3 -16  10     3013.78     2644.35    270.10 o 
   4 -16  10      282.99      244.21     96.09 o 
   5 -16  10     2685.04     2724.45    242.17 o 
   6 -16  10     1296.45     1515.89    184.32 o 
  -7 -15  10      772.88     1045.15    126.08 o 
  -6 -15  10     9312.27     9611.62    295.14 o 
  -5 -15  10       10.97       56.96     62.44 o 
  -4 -15  10     2279.04     2145.65    161.52 o 
  -3 -15  10        0.69       16.06     53.96 o 
  -2 -15  10     1071.08     1083.53    116.43 o 
  -1 -15  10     6768.85     6515.44    290.28 o 
   0 -15  10      751.67      820.57    135.43 o 
   1 -15  10    12139.21    12033.01    405.96 o 
   2 -15  10     1237.82     1224.70    154.93 o 
   3 -15  10     4075.11     3940.04    234.47 o 
   4 -15  10      982.50      968.03    146.06 o 
   5 -15  10       73.72      150.33     95.92 o 
   6 -15  10      301.65       84.09     78.92 o 
   7 -15  10        6.66      164.84     86.77 o 
  -8 -14  10       98.33      273.27     78.32 o 
  -7 -14  10    12275.25    13249.25    297.61 o 
  -6 -14  10      391.76      292.86     98.08 o 
  -5 -14  10     6509.21     6703.86    233.35 o 
  -4 -14  10     2501.99     2551.82    164.99 o 
  -3 -14  10      544.10      541.04    100.20 o 
  -2 -14  10     2057.44     2234.32    150.14 o 
  -1 -14  10     1463.43     1769.08    131.38 o 
   0 -14  10      454.87      487.42     75.70 o 
   1 -14  10        2.12       37.37     60.18 o 
   2 -14  10       76.82       69.80     63.88 o 
   3 -14  10      789.36      709.62    119.82 o 
   4 -14  10      118.73       97.63     73.90 o 
   5 -14  10     1505.60     1694.92    178.86 o 
   6 -14  10      638.09      689.42    128.30 o 
   7 -14  10     9104.17     9460.29    367.57 o 
   8 -14  10        2.72      159.42     81.09 o 
   9 -14  10     5054.80     5812.99    298.41 o 
  -9 -13  10        0.33       56.43     62.58 o 
  -8 -13  10      579.20      546.54     77.91 o 
  -7 -13  10     1322.68     1329.92     98.51 o 
  -6 -13  10     4738.27     4744.39    146.81 o 
  -5 -13  10     2635.80     2819.95    163.61 o 
  -4 -13  10      154.92      191.63     61.85 o 
  -3 -13  10     6464.11     6386.98    209.54 o 
  -2 -13  10     5139.08     5616.16    192.62 o 
  -1 -13  10     6949.00     8077.16    229.67 o 
   0 -13  10        3.11      -62.16     39.39 o 
   1 -13  10     3957.20     4004.88    155.36 o 
   2 -13  10     3996.84     3697.91    458.74 o 
   3 -13  10     2361.85     2264.07    191.09 o 
   4 -13  10      840.27      897.34    128.43 o 
   5 -13  10     2665.87     3054.41    251.47 o 
   6 -13  10     5087.77     5073.28    253.24 o 
   7 -13  10      275.86      292.42    155.01 o 
   8 -13  10    10018.13    10663.49    388.76 o 
   9 -13  10        1.53      102.27    121.40 o 
  -9 -12  10     5121.55     5184.35    170.95 o 
  -8 -12  10      527.76      544.15    255.71 o 
  -7 -12  10        6.34       11.08     39.93 o 
  -6 -12  10      235.46      320.03     45.25 o 
  -5 -12  10     1357.27     1599.61     86.94 o 
  -4 -12  10       10.89      -26.59     25.89 o 
  -3 -12  10    20206.80    20515.70    292.00 o 
  -2 -12  10     1911.73     1997.22    104.55 o 
  -1 -12  10     3925.91     4102.19    157.38 o 
   0 -12  10     9209.65     9031.24    231.40 o 
   1 -12  10      111.03       99.30     47.70 o 
   2 -12  10     4048.82     4152.41    149.52 o 
   3 -12  10    12122.97    11805.42    364.45 o 
   4 -12  10      439.72      569.54    108.12 o 
   5 -12  10     6739.19     7266.66    491.80 o 
   6 -12  10      339.10      349.20     90.69 o 
   7 -12  10      278.18      213.49     85.87 o 
   8 -12  10      306.29      398.47    145.94 o 
   9 -12  10      829.93     1072.17    147.26 o 
  10 -12  10        1.70      -18.27    112.42 o 
 -10 -11  10     1161.12     1122.04    103.26 o 
  -9 -11  10     4990.50     4996.38    163.72 o 
  -8 -11  10      166.05      192.54     53.16 o 
  -7 -11  10     1250.85     1226.74     75.77 o 
  -6 -11  10      853.68      773.73     59.32 o 
  -5 -11  10    11844.54    11301.07    193.77 o 
  -4 -11  10     1594.18     1580.16     88.28 o 
  -3 -11  10     5809.80     5772.61    136.01 o 
  -2 -11  10    11045.49    11229.86    188.87 o 
  -1 -11  10     1380.08     1530.25     71.64 o 
   0 -11  10      944.32      883.96     71.11 o 
   1 -11  10       46.72       62.08     63.29 o 
   2 -11  10     6878.86     6975.54    215.01 o 
   3 -11  10      636.09      716.88     61.40 o 
   4 -11  10     8409.61     8807.26    231.29 o 
   5 -11  10     8242.58     8011.41    225.77 o 
   6 -11  10      106.71       46.74     43.33 o 
   7 -11  10      126.20       84.74     48.42 o 
   8 -11  10      832.11      798.45     95.69 o 
   9 -11  10     1071.70     1395.10    158.83 o 
  10 -11  10     3707.77     3216.73    345.67 o 
  11 -11  10      233.35      115.26    125.50 o 
 -11 -10  10      114.96       77.32     72.34 o 
 -10 -10  10     4665.18     4837.49    166.14 o 
  -9 -10  10     3517.23     3470.27    141.06 o 
  -8 -10  10     1995.76     2018.65    115.88 o 
  -7 -10  10     5271.97     5509.10    127.71 o 
  -6 -10  10     6427.75     6444.22    133.11 o 
  -5 -10  10     4995.97     5088.32    125.94 o 
  -4 -10  10    17462.53    17954.97    264.03 o 
  -3 -10  10       35.21       41.19     26.14 o 
  -2 -10  10     8218.61     8164.12    152.14 o 
  -1 -10  10     4890.18     4587.20    106.77 o 
   0 -10  10      903.46      794.16     50.08 o 
   1 -10  10       71.23       97.99     21.52 o 
   2 -10  10     3858.80     3986.51    111.37 o 
   3 -10  10     1729.81     1978.90     82.92 o 
   4 -10  10    15103.84    15566.88    252.38 o 
   5 -10  10        7.51       -9.26     39.47 o 
   6 -10  10     9432.62     8930.93    242.87 o 
   7 -10  10     1530.82     1593.01    125.95 o 
   8 -10  10     1287.69     1262.17    116.92 o 
   9 -10  10      228.00      316.50     69.43 o 
  10 -10  10     5217.36     5583.16    266.76 o 
  11 -10  10     3329.49     3951.17    236.74 o 
 -11  -9  10        0.28      -72.29     48.15 o 
 -10  -9  10     3628.24     3567.05    144.18 o 
  -9  -9  10     5175.84     5069.86    184.82 o 
  -8  -9  10     8060.76     7805.32    185.65 o 
  -7  -9  10       33.99      -11.44     42.70 o 
  -6  -9  10     9521.65     8962.37    154.65 o 
  -5  -9  10     4985.15     4929.17    115.33 o 
  -4  -9  10    10193.95    10632.31    186.12 o 
  -3  -9  10     1822.72     2026.44     82.06 o 
  -2  -9  10      342.21      341.53     41.15 o 
  -1  -9  10     2513.86     2357.25     79.40 o 
   0  -9  10      235.91      203.26     27.69 o 
   1  -9  10     9278.35     8740.63    128.73 o 
   2  -9  10      104.98       86.24     29.75 o 
   3  -9  10       50.56      129.91     31.19 o 
   4  -9  10     1674.88     1676.96    108.29 o 
   5  -9  10     9125.43     8898.16    231.09 o 
   6  -9  10    12626.18    12109.35    284.44 o 
   7  -9  10      325.21      463.21     80.47 o 
   8  -9  10    11065.39    11522.60    323.83 o 
   9  -9  10     3372.02     3249.90    160.28 o 
  10  -9  10     3915.21     4042.49    235.51 o 
  11  -9  10     4165.78     4395.53    499.76 o 
  12  -9  10      211.14      410.23    318.33 o 
 -12  -8  10     1528.47     1630.09    156.96 o 
 -11  -8  10       36.04      -12.54     53.11 o 
 -10  -8  10      359.31      471.76     82.17 o 
  -9  -8  10      550.72      609.48     71.62 o 
  -8  -8  10     2658.03     2775.63    109.71 o 
  -7  -8  10      131.89      122.02     30.92 o 
  -6  -8  10     4015.80     3754.12     96.90 o 
  -5  -8  10      114.73      142.01     28.05 o 
  -4  -8  10     1688.34     1891.29     85.16 o 
  -3  -8  10      458.67      507.17     48.99 o 
  -2  -8  10     7978.14     8145.45    153.58 o 
  -1  -8  10       49.88       72.78     25.86 o 
   0  -8  10    68440.08    69508.11    701.61 o 
   1  -8  10       36.62        4.85     25.64 o 
   2  -8  10    26992.59    26443.18    419.03 o 
   3  -8  10     2392.50     2321.02     73.87 o 
   4  -8  10      600.34      698.02     73.24 o 
   5  -8  10     1242.49     1167.86     96.89 o 
   6  -8  10     1211.91     1362.16    111.86 o 
   7  -8  10     5354.73     5251.24    248.81 o 
   8  -8  10     2552.26     2331.29    124.88 o 
   9  -8  10     5545.31     5616.27    176.22 o 
  10  -8  10     3573.24     3748.15    185.86 o 
  11  -8  10     1759.46     1492.91    145.74 o 
  12  -8  10      475.79      539.70    105.16 o 
 -12  -7  10      115.21      113.95     84.52 o 
 -11  -7  10       26.20      -16.48    107.44 o 
 -10  -7  10     1332.95     1444.81    186.12 o 
  -9  -7  10     6689.74     6618.15    227.03 o 
  -8  -7  10    11040.16    11209.95    217.62 o 
  -7  -7  10       89.28      113.22     31.55 o 
  -6  -7  10    17378.18    17271.50    257.13 o 
  -5  -7  10    10183.73     9970.83    192.44 o 
  -4  -7  10     9370.23     9677.80    161.03 o 
  -3  -7  10     2143.04     1966.73     75.75 o 
  -2  -7  10      993.75     1287.94     61.25 o 
  -1  -7  10    23676.94    23612.21    335.80 o 
   0  -7  10     1041.18     1112.14     49.95 o 
   1  -7  10    40137.57    40548.95    433.14 o 
   2  -7  10        1.55       -0.85     11.51 o 
   3  -7  10     2251.27     2106.74     72.47 o 
   4  -7  10     3607.59     3845.65     91.93 o 
   5  -7  10     2303.82     2883.41    160.49 o 
   6  -7  10     3731.18     3732.95    150.11 o 
   7  -7  10      275.74      263.18     66.81 o 
   8  -7  10     2760.10     3038.47    134.23 o 
   9  -7  10     2967.48     2967.13    131.65 o 
  10  -7  10      135.20      289.96     80.02 o 
  11  -7  10       24.31       62.67     75.69 o 
  12  -7  10      361.10      413.76    186.98 o 
 -12  -6  10      808.56      487.85    106.66 o 
 -11  -6  10     2334.76     2374.88    181.28 o 
 -10  -6  10     8015.63     7900.08    266.16 o 
  -9  -6  10     5149.33     5250.99    201.11 o 
  -8  -6  10      805.41      817.33     80.90 o 
  -7  -6  10    25884.14    25392.86    339.76 o 
  -6  -6  10     6213.26     6303.82    169.29 o 
  -5  -6  10    10188.66     9791.29    185.26 o 
  -4  -6  10    23514.17    23353.79    311.05 o 
  -3  -6  10        0.20      -16.53     18.83 o 
  -2  -6  10      285.74      168.92     36.32 o 
  -1  -6  10      221.61      225.23     28.37 o 
   0  -6  10       31.08       26.23     15.56 o 
   1  -6  10       33.32       42.18     17.50 o 
   2  -6  10      276.10      443.92     36.13 o 
   3  -6  10        4.60      -16.90     19.46 o 
   4  -6  10    16101.59    15412.66    231.53 o 
   5  -6  10     2329.87     2225.75    130.73 o 
   6  -6  10     4266.74     4127.04    154.88 o 
   7  -6  10    17821.40    17938.94    468.80 o 
   8  -6  10      215.76      229.48    137.28 o 
   9  -6  10    12704.29    11917.91    221.80 o 
  10  -6  10     1575.76     1574.12    141.05 o 
  11  -6  10      481.68      616.98    104.95 o 
  12  -6  10       48.77       49.20     68.74 o 
  13  -6  10      329.94      297.65    247.39 o 
 -13  -5  10      274.85      515.82    133.98 o 
 -12  -5  10     5929.60     6101.85    251.02 o 
 -11  -5  10      988.58     1093.17    131.05 o 
 -10  -5  10     1413.62     1265.89    149.05 o 
  -9  -5  10     1346.59     1448.18    130.28 o 
  -8  -5  10       30.53       47.68     41.70 o 
  -7  -5  10      682.23      829.16     76.00 o 
  -6  -5  10     1600.66     1638.02     84.96 o 
  -5  -5  10    20460.11    20812.77    294.29 o 
  -4  -5  10      426.02      537.06     62.51 o 
  -3  -5  10     9520.96     9641.76    159.46 o 
  -2  -5  10     3525.77     3157.09     95.01 o 
  -1  -5  10    19613.12    20587.49    255.33 o 
   0  -5  10        4.04       18.42     13.12 o 
   1  -5  10    29307.90    30239.26    390.47 o 
   2  -5  10      954.66      875.41     51.80 o 
   3  -5  10    19392.25    18465.32    295.31 o 
   4  -5  10      252.83      245.02     48.38 o 
   5  -5  10    31536.90    29238.05    445.51 o 
   6  -5  10     7081.77     6672.11    190.66 o 
   7  -5  10     3396.81     3303.87    166.89 o 
   8  -5  10    13444.69    13171.90    281.06 o 
   9  -5  10     5455.80     5622.19    171.11 o 
  10  -5  10     1661.72     1669.08    188.90 o 
  11  -5  10     1778.09     1943.34    158.88 o 
  12  -5  10       36.48       54.25     70.14 o 
  13  -5  10        0.10       48.92     93.74 o 
 -13  -4  10     4626.58     4744.62    282.09 o 
 -12  -4  10      961.73     1100.39    137.99 o 
 -11  -4  10    12042.17    12210.79    336.14 o 
 -10  -4  10        0.21      113.97     79.17 o 
  -9  -4  10     4074.17     3903.79    149.28 o 
  -8  -4  10        0.90       -1.85     19.90 o 
  -7  -4  10        3.41      -41.01     20.50 o 
  -6  -4  10      141.63      197.76     42.14 o 
  -5  -4  10     6529.75     7103.83    176.48 o 
  -4  -4  10     1048.24     1509.62     69.88 o 
  -3  -4  10    44849.69    45422.94    486.04 o 
  -2  -4  10       16.31       56.49     16.14 o 
  -1  -4  10    30054.59    31920.32    468.41 o 
   0  -4  10      244.36      150.97     23.87 o 
   1  -4  10     8055.42     9011.53    156.85 o 
   2  -4  10      558.92      402.48     39.37 o 
   3  -4  10    33640.30    34112.03    460.06 o 
   4  -4  10     6780.95     6644.13    121.11 o 
   5  -4  10     2895.09     3343.74    126.76 o 
   6  -4  10    15109.23    14064.83    241.12 o 
   7  -4  10      630.33      746.74     75.88 o 
   8  -4  10        5.29      -23.97     50.51 o 
   9  -4  10     1055.48     1067.34    119.22 o 
  10  -4  10     4105.54     4054.10    188.98 o 
  11  -4  10     6792.04     6999.64    259.84 o 
  12  -4  10      648.20      659.48    238.79 o 
  13  -4  10     3632.16     4113.28    287.37 o 
 -13  -3  10     1727.32     1544.53    193.73 o 
 -12  -3  10     3151.59     3239.16    212.06 o 
 -11  -3  10     3894.20     3772.82    189.06 o 
 -10  -3  10        5.44       32.64     84.14 o 
  -9  -3  10     4169.47     4058.65    150.21 o 
  -8  -3  10     3659.21     3338.79    127.54 o 
  -7  -3  10     1089.33     1208.22     86.38 o 
  -6  -3  10     5827.26     5992.69    202.68 o 
  -5  -3  10     3695.47     3320.35     76.87 o 
  -4  -3  10    10931.20    11346.69    189.87 o 
  -3  -3  10    12566.36    11898.12    167.18 o 
  -2  -3  10    32221.62    32480.99    295.64 o 
  -1  -3  10     4768.35     4461.98     76.95 o 
   0  -3  10     1547.58     1518.38     50.78 o 
   1  -3  10    15011.58    14771.62    215.34 o 
   2  -3  10    35445.83    35714.77    471.40 o 
   3  -3  10     2895.61     2722.41     62.30 o 
   4  -3  10    14695.20    14620.76    171.86 o 
   5  -3  10     1252.40     1170.76     59.51 o 
   6  -3  10      130.10      107.94     49.29 o 
   7  -3  10      222.84      203.41     48.50 o 
   8  -3  10        3.52       44.53     45.45 o 
   9  -3  10      532.89      457.01     99.22 o 
  10  -3  10     5491.21     5409.56    240.51 o 
  11  -3  10       77.60       49.95     66.38 o 
  12  -3  10    12138.43    12322.40    343.74 o 
  13  -3  10        8.36      120.24    170.65 o 
 -13  -2  10       65.13       80.19     93.40 o 
 -12  -2  10      415.54      442.67    134.23 o 
 -11  -2  10      217.24      121.18     95.61 o 
 -10  -2  10     4327.27     3837.57    287.96 o 
  -9  -2  10     4743.12     4527.75    157.82 o 
  -8  -2  10       11.28      -31.57     33.44 o 
  -7  -2  10    30079.40    30535.99    428.39 o 
  -6  -2  10     4503.02     4753.49    126.39 o 
  -5  -2  10    11537.72    12273.83    235.69 o 
  -4  -2  10    28963.91    30417.24    292.09 o 
  -3  -2  10    14457.33    13909.40    157.93 o 
  -2  -2  10    17715.19    18160.79    185.45 o 
  -1  -2  10     6485.29     6412.20    138.66 o 
   0  -2  10    13603.67    15317.46    178.99 o 
   1  -2  10     3478.35     3572.65     61.09 o 
   2  -2  10    20157.71    20227.96    190.87 o 
   3  -2  10     4895.64     4960.42     90.13 o 
   4  -2  10    31980.85    32143.23    307.62 o 
   5  -2  10     1461.98     1727.27     79.49 o 
   6  -2  10     9354.19     8855.54    142.19 o 
   7  -2  10    16394.21    16531.08    237.55 o 
   8  -2  10       12.78       36.93     34.53 o 
   9  -2  10        4.63       52.42     49.58 o 
  10  -2  10     2666.42     2864.06    136.10 o 
  11  -2  10     5992.35     6011.79    187.93 o 
  12  -2  10     1878.01     1732.78    133.69 o 
  13  -2  10     2656.11     2614.48    252.74 o 
 -13  -1  10     5959.89     5752.14    305.91 o 
 -12  -1  10      345.46      423.03     95.58 o 
 -11  -1  10        1.37        0.36     65.90 o 
 -10  -1  10     3068.18     2876.76    159.17 o 
  -9  -1  10      968.52     1201.77     97.41 o 
  -8  -1  10    16030.85    16087.75    292.69 o 
  -7  -1  10       42.88      124.10     35.18 o 
  -6  -1  10    17211.16    18172.49    277.78 o 
  -5  -1  10      734.09      754.66     57.39 o 
  -4  -1  10     3929.91     4563.70     99.70 o 
  -3  -1  10       22.72       68.32     19.51 o 
  -2  -1  10      750.60      670.45     38.03 o 
  -1  -1  10     9928.43     9226.63    135.79 o 
   0  -1  10      128.17      103.30     21.21 o 
   1  -1  10     9855.97     9713.82    109.93 o 
   2  -1  10     9630.52    10063.40    250.44 o 
   3  -1  10     3713.27     3502.36     77.76 o 
   4  -1  10      285.75      292.09     31.42 o 
   5  -1  10     2524.53     2481.27     71.18 o 
   6  -1  10    23275.72    23805.91    265.52 o 
   7  -1  10      180.21      261.57     57.31 o 
   8  -1  10    22644.30    21664.53    340.23 o 
   9  -1  10     4870.11     4620.53    154.81 o 
  10  -1  10      526.60      752.41    103.06 o 
  11  -1  10     1001.56      919.54     97.52 o 
  12  -1  10      171.08      117.32     81.52 o 
  13  -1  10      774.11      866.85    160.88 o 
 -13   0  10      311.61      160.35     93.39 o 
 -12   0  10     2560.82     2694.84    262.09 o 
 -11   0  10     1777.44     1919.39    160.29 o 
 -10   0  10      884.36      883.65    115.64 o 
  -9   0  10     1122.71     1155.48     96.26 o 
  -8   0  10      329.89      327.38     46.98 o 
  -7   0  10       52.74        9.61     27.48 o 
  -6   0  10     5008.91     5013.16    131.13 o 
  -5   0  10        1.06       26.69     22.03 o 
  -4   0  10      424.23      442.28     38.72 o 
  -3   0  10     1549.18     1379.06     73.45 o 
  -2   0  10    36010.11    33128.39    378.70 o 
  -1   0  10     8504.27     9363.66    114.96 o 
   0   0  10    61583.36    61188.69    499.65 o 
   1   0  10     6071.04     6898.59    101.96 o 
   2   0  10     4395.69     3918.38     89.77 o 
   3   0  10       80.93       98.98     24.80 o 
   4   0  10       33.24        7.82     22.28 o 
   5   0  10     5755.97     5657.74    106.45 o 
   6   0  10      136.51      100.33     32.41 o 
   7   0  10    12045.39    12003.72    177.52 o 
   8   0  10      592.45      549.22     61.34 o 
   9   0  10     4240.21     3898.33    143.99 o 
  10   0  10      854.83      776.55     84.99 o 
  11   0  10        5.98      -39.96     42.68 o 
  12   0  10      702.00      847.95    116.02 o 
  13   0  10      101.93       85.00     71.79 o 
 -13   1  10      394.26      125.02    104.33 o 
 -12   1  10     2269.80     2320.78    206.57 o 
 -11   1  10     3089.22     3790.68    186.15 o 
 -10   1  10     6643.65     7149.62    242.18 o 
  -9   1  10     4417.03     4651.85    159.68 o 
  -8   1  10     3973.54     4284.28    122.64 o 
  -7   1  10     1308.92     1184.86     74.86 o 
  -6   1  10    21864.76    22007.08    320.40 o 
  -5   1  10     3967.33     3903.43    111.37 o 
  -4   1  10    24989.94    24181.38    287.38 o 
  -3   1  10     4938.65     4737.89     98.51 o 
  -2   1  10     9283.15     9638.66    142.05 o 
  -1   1  10    47030.39    45468.13    438.62 o 
   0   1  10     1929.53     1781.22     58.09 o 
   1   1  10    20691.67    20173.90    252.95 o 
   2   1  10     5514.82     5942.28     91.47 o 
   3   1  10     1251.58     1034.80     45.59 o 
   4   1  10    11697.79    12088.32    156.05 o 
   5   1  10      854.74      742.67     44.71 o 
   6   1  10     2224.46     2369.54     92.97 o 
   7   1  10      497.07      455.73     48.73 o 
   8   1  10     2064.58     2289.91    101.81 o 
   9   1  10     5996.54     5550.49    169.16 o 
  10   1  10     1101.74     1343.11    105.31 o 
  11   1  10       48.08       68.42     53.02 o 
  12   1  10      689.18     1012.62    126.86 o 
  13   1  10     6404.35     6377.52    616.50 o 
 -13   2  10      156.77      123.02     95.54 o 
 -12   2  10     1591.49     1882.52    206.12 o 
 -11   2  10       82.88      259.28     85.48 o 
 -10   2  10     9092.22     9612.70    301.87 o 
  -9   2  10     6052.93     6131.98    240.35 o 
  -8   2  10     1410.82     1307.59     83.04 o 
  -7   2  10      667.72      778.15     63.39 o 
  -6   2  10    22890.01    22291.51    325.97 o 
  -5   2  10    13853.82    13963.17    231.69 o 
  -4   2  10    23926.40    24731.32    294.72 o 
  -3   2  10     3756.23     3788.72     82.37 o 
  -2   2  10      868.50     1012.56     52.87 o 
  -1   2  10        1.42       53.37     19.53 o 
   0   2  10     2186.90     2390.12     71.73 o 
   1   2  10     2804.37     3186.22     85.10 o 
   2   2  10      291.50      277.05     38.24 o 
   3   2  10      988.27      998.34     53.89 o 
   4   2  10    28304.91    28703.11    321.70 o 
   5   2  10     7344.30     7469.04    129.58 o 
   6   2  10    13438.36    13139.77    192.37 o 
   7   2  10     2140.40     2347.67     99.53 o 
   8   2  10     1237.34     1324.82    117.97 o 
   9   2  10    10658.51    10279.74    302.02 o 
  10   2  10     2166.64     2017.96    126.42 o 
  11   2  10     3736.95     3612.22    245.80 o 
  12   2  10     2394.85     2653.16    191.97 o 
  13   2  10      884.98      891.28    124.56 o 
 -13   3  10      300.93      320.70    157.12 o 
 -12   3  10     4255.79     4016.38    278.88 o 
 -11   3  10     4182.14     4619.57    208.29 o 
 -10   3  10     5167.53     5354.13    226.41 o 
  -9   3  10     2920.62     3095.41    134.57 o 
  -8   3  10      555.88      616.09     64.65 o 
  -7   3  10     2531.07     2799.17    101.80 o 
  -6   3  10        2.30        2.41     29.43 o 
  -5   3  10    13395.45    13703.24    231.89 o 
  -4   3  10     3483.73     3517.75     93.21 o 
  -3   3  10    12573.23    12708.72    198.05 o 
  -2   3  10     7436.08     7874.05    134.13 o 
  -1   3  10     1499.96     1515.92     57.11 o 
   0   3  10      233.86      222.97     34.52 o 
   1   3  10     3564.37     3607.32     95.71 o 
   2   3  10     3087.63     3694.74    100.39 o 
   3   3  10    34857.79    33378.20    408.17 o 
   4   3  10     1188.37     1338.72     70.90 o 
   5   3  10    32646.86    31083.14    327.73 o 
   6   3  10     6335.63     6528.77    137.70 o 
   7   3  10      265.69      216.05     44.38 o 
   8   3  10     2960.54     2918.09     98.43 o 
   9   3  10     3376.00     3801.55    151.80 o 
  10   3  10      187.02      157.64     53.55 o 
  11   3  10     1967.24     1793.40    124.51 o 
  12   3  10       42.51       52.58     60.61 o 
  13   3  10      412.24      300.14     93.75 o 
 -13   4  10     3008.13     3588.49    285.76 o 
 -12   4  10      569.27      654.72    143.10 o 
 -11   4  10     7134.04     7402.84    317.64 o 
 -10   4  10      283.24      229.71     80.68 o 
  -9   4  10     1101.98     1345.95    105.29 o 
  -8   4  10     1853.25     2313.39    102.74 o 
  -7   4  10      198.86      187.34     42.00 o 
  -6   4  10       38.10       27.87     29.70 o 
  -5   4  10    15604.43    15559.07    298.78 o 
  -4   4  10     4290.52     4435.76    122.52 o 
  -3   4  10    27548.05    27286.99    319.49 o 
  -2   4  10     1511.59     1707.14     61.84 o 
  -1   4  10    10582.72    10179.15    159.46 o 
   0   4  10     8099.24     7869.02    150.12 o 
   1   4  10     4553.34     4740.21    116.50 o 
   2   4  10      876.81      655.74     55.81 o 
   3   4  10    11782.93    12361.05    212.06 o 
   4   4  10    25241.04    24231.00    298.98 o 
   5   4  10     1865.84     2049.84     78.41 o 
   6   4  10     1351.22     1192.81     76.97 o 
   7   4  10     3760.84     3706.58    108.19 o 
   8   4  10      399.40      399.64     59.24 o 
   9   4  10     3791.37     4122.75    133.07 o 
  10   4  10     2736.12     3051.64    135.71 o 
  11   4  10     4645.61     4629.75    259.45 o 
  12   4  10       13.85       76.05    160.91 o 
 -12   5  10     2111.36     2187.51    222.49 o 
 -11   5  10     1181.55     1763.87    191.33 o 
 -10   5  10      138.21      254.10     77.98 o 
  -9   5  10       29.92      -34.38     42.12 o 
  -8   5  10     5896.68     5833.48    151.63 o 
  -7   5  10       13.01       81.08     51.60 o 
  -6   5  10      394.49      413.21     51.65 o 
  -5   5  10      794.98      810.42     70.90 o 
  -4   5  10    14055.15    13950.87    238.82 o 
  -3   5  10     4412.17     4551.37    122.50 o 
  -2   5  10    19593.38    19413.55    230.26 o 
  -1   5  10    29905.19    29335.25    333.31 o 
   0   5  10      468.29      478.17     51.77 o 
   1   5  10    16801.88    16342.61    249.19 o 
   2   5  10    12770.69    13040.68    220.35 o 
   3   5  10      997.43      998.22     73.42 o 
   4   5  10     2634.92     2563.45    106.23 o 
   5   5  10       49.76       88.53     34.36 o 
   6   5  10        0.33     1363.88    172.86 o 
   7   5  10      515.14      454.86     51.67 o 
   8   5  10      170.89      111.60     38.70 o 
   9   5  10     3039.75     2989.69    120.11 o 
  10   5  10     6888.61     6899.71    319.29 o 
  11   5  10      117.98      168.49     71.38 o 
  12   5  10     7434.62     6802.59    269.24 o 
 -12   6  10      244.69      216.13    190.70 o 
 -11   6  10      142.97      241.54    124.21 o 
 -10   6  10        5.95      -57.08    166.96 o 
  -9   6  10    10429.84    11029.45    249.06 o 
  -8   6  10      110.89      283.91     60.95 o 
  -7   6  10    23576.35    23148.74    431.76 o 
  -6   6  10     1068.92     1287.32     92.85 o 
  -5   6  10     1908.25     1807.57     85.89 o 
  -4   6  10      378.05      455.90     58.21 o 
  -3   6  10     9485.23     9178.78    164.68 o 
  -2   6  10     5244.65     5547.43    121.93 o 
  -1   6  10     2539.43     2660.20     88.25 o 
   0   6  10     7178.38     7536.89    142.12 o 
   1   6  10     6265.10     5976.74    161.35 o 
   2   6  10     7052.55     7220.44    161.72 o 
   3   6  10     4627.25     4534.30    131.71 o 
   4   6  10     2499.30     2435.16    108.52 o 
   5   6  10     9013.76     8536.21    174.32 o 
   6   6  10     2694.37     2476.09     94.18 o 
   7   6  10     7834.00     7983.45    158.81 o 
   8   6  10      388.66      357.83     51.02 o 
   9   6  10      156.64      112.01     68.64 o 
  10   6  10      107.12       61.63     58.81 o 
  11   6  10     2371.07     2292.16    231.74 o 
 -12   7  10     1690.98     2178.92    308.14 o 
 -11   7  10      282.93      257.12    174.47 o 
 -10   7  10      511.00      618.99    134.42 o 
  -9   7  10       45.50       51.41     46.78 o 
  -8   7  10    14363.96    15083.99    262.30 o 
  -7   7  10      436.83      510.15     73.08 o 
  -6   7  10    10762.83    11113.77    333.68 o 
  -5   7  10     1300.57     1477.59     90.09 o 
  -4   7  10      732.42      780.91     69.37 o 
  -3   7  10      455.09      437.35     53.38 o 
  -2   7  10     1871.51     1903.34     88.07 o 
  -1   7  10     5001.58     5130.44    131.18 o 
   0   7  10     1984.19     1700.48     82.58 o 
   1   7  10     1550.60     1467.26     80.95 o 
   2   7  10     2822.59     2858.92    106.10 o 
   3   7  10      435.00      626.27    102.33 o 
   4   7  10     1985.97     2241.13    112.70 o 
   5   7  10     2661.13     2590.23    123.61 o 
   6   7  10    22113.72    22340.11    288.14 o 
   7   7  10       50.60      -45.70     30.83 o 
   8   7  10    12584.40    12589.04    211.53 o 
   9   7  10        1.87      -13.40     39.90 o 
  10   7  10      181.83      238.21    109.19 o 
  11   7  10     1248.55     1513.94    246.54 o 
 -11   8  10     3669.24     3662.25    380.85 o 
 -10   8  10       89.29      -37.24     96.59 o 
  -9   8  10      106.70       17.97     98.19 o 
  -8   8  10        3.95       -8.09     69.93 o 
  -7   8  10       87.18       52.16     81.58 o 
  -6   8  10       47.60       66.10     52.17 o 
  -5   8  10     3293.29     3117.42    152.01 o 
  -4   8  10     2776.92     2854.42    144.86 o 
  -3   8  10     4073.82     4166.27    211.61 o 
  -2   8  10    16955.94    16640.55    343.73 o 
  -1   8  10      496.35      628.25    109.80 o 
   0   8  10    16619.95    15198.63    362.78 o 
   1   8  10     5267.33     5416.23    183.47 o 
   2   8  10     6263.27     5706.92    151.40 o 
   3   8  10     1645.24     1702.05     97.08 o 
   4   8  10     2331.48     2431.76    120.50 o 
   5   8  10     4093.12     3925.03    151.63 o 
   6   8  10       19.38      -10.29     49.66 o 
   7   8  10    11207.29    11400.17    198.70 o 
   8   8  10      353.60      429.76     57.86 o 
   9   8  10      111.61       70.81     85.19 o 
  10   8  10       59.14      113.96     83.64 o 
 -10   9  10     1434.71     1259.00    236.98 o 
  -9   9  10     1132.08     1486.66    241.10 o 
  -8   9  10     1449.10     1567.73    177.50 o 
  -7   9  10     1332.78     1379.79    164.99 o 
  -6   9  10     2392.74     2357.57    159.99 o 
  -5   9  10     2865.97     2708.30    158.30 o 
  -4   9  10    15687.56    15531.31    348.44 o 
  -3   9  10      322.58      230.58     63.80 o 
  -2   9  10     7329.31     7216.93    249.58 o 
  -1   9  10     9677.76     9863.79    259.63 o 
   0   9  10      582.22      733.57    145.39 o 
   1   9  10     3589.52     3800.21    164.30 o 
   2   9  10     4488.00     4657.20    179.19 o 
   3   9  10        1.24       22.98     55.56 o 
   4   9  10     1769.36     1980.48    141.80 o 
   5   9  10       46.95      127.40     53.10 o 
   6   9  10       25.37       91.93     39.19 o 
   7   9  10      493.39      661.10     91.48 o 
   8   9  10        2.60       -9.89     63.35 o 
   9   9  10     2036.80     2085.94    144.26 o 
  10   9  10     3416.74     3523.07    181.08 o 
 -10  10  10     2906.64     2371.55    323.39 o 
  -9  10  10       17.65      -35.84    102.25 o 
  -8  10  10      446.75      422.78    121.23 o 
  -7  10  10      120.44      171.01    172.60 o 
  -6  10  10     4602.54     4523.92    197.95 o 
  -5  10  10     1944.54     1852.79    146.30 o 
  -4  10  10     6113.31     5840.14    212.25 o 
  -3  10  10     1079.97     1003.18    106.99 o 
  -2  10  10        9.12       58.33     51.90 o 
  -1  10  10     1008.40     1199.84    114.13 o 
   0  10  10      178.65      185.24     57.64 o 
   1  10  10     5334.17     5383.78    285.80 o 
   2  10  10     8278.92     8271.66    309.88 o 
   3  10  10     2320.89     2401.20    160.38 o 
   4  10  10    10974.23    11031.43    238.38 o 
   5  10  10      512.81      618.48     77.40 o 
   7  10  10      577.76      540.41     76.20 o 
   8  10  10     1162.99     1241.22     79.41 o 
   9  10  10     2275.91     2435.36    180.94 o 
  -9  11  10     2530.71     2877.10    343.09 o 
  -8  11  10     1293.75     1346.22    198.09 o 
  -7  11  10     2204.76     2252.91    172.90 o 
  -6  11  10     3073.55     2941.30    189.47 o 
  -5  11  10    12183.44    11925.67    537.50 o 
  -4  11  10     1243.72     1115.82    119.55 o 
  -3  11  10     3242.66     3164.69    168.45 o 
  -2  11  10      148.93      135.81     56.35 o 
  -1  11  10       10.71      -33.21     51.74 o 
   0  11  10       58.50       42.38     40.67 o 
   1  11  10      230.75      193.18     64.74 o 
   2  11  10      710.16      608.45     94.34 o 
   3  11  10    15013.00    14101.27    346.66 o 
   4  11  10      299.89      340.31     65.46 o 
   5  11  10    11301.12    10579.22    233.05 o 
   6  11  10      821.00      863.53    182.39 o 
   7  11  10       32.98      -20.62     42.12 o 
   8  11  10       40.53       35.98     86.25 o 
  -8  12  10        0.92       13.78     91.61 o 
  -7  12  10     1307.93     1541.15    150.92 o 
  -6  12  10     4012.13     4235.65    224.82 o 
  -5  12  10     4893.15     4956.18    215.64 o 
  -4  12  10     1532.00     1725.83    162.71 o 
  -3  12  10     7463.69     7320.57    253.86 o 
  -2  12  10     5492.31     5577.21    222.35 o 
  -1  12  10     4017.95     4034.53    195.04 o 
   0  12  10     2405.95     2531.95    231.82 o 
   1  12  10        6.34       60.73     61.98 o 
   2  12  10      175.60      238.73     79.83 o 
   3  12  10      786.47      826.44    111.93 o 
   4  12  10     6571.37     6558.47    183.43 o 
   5  12  10     2301.20     2209.85    114.01 o 
   6  12  10      349.19      367.61     94.19 o 
   7  12  10     2277.44     2912.36    172.33 o 
  -7  13  10      946.63     1161.46    139.52 o 
  -6  13  10      349.89      405.77     99.72 o 
  -5  13  10       95.25      101.89     66.88 o 
  -4  13  10     2136.48     2235.27    175.22 o 
  -3  13  10     2153.32     2399.95    177.35 o 
  -2  13  10      999.07      866.72    115.93 o 
  -1  13  10    14600.30    14807.24    461.03 o 
   0  13  10       10.43      262.28     83.42 o 
   1  13  10     5001.06     5329.53    254.21 o 
   2  13  10      642.92      595.65    102.08 o 
   3  13  10      749.65      777.29    112.02 o 
   4  13  10       37.73       52.83     63.15 o 
   5  13  10      427.57      457.03    103.14 o 
   6  13  10        0.86      -89.97     72.71 o 
  -5  14  10      153.59      180.40    181.75 o 
  -4  14  10       67.05      138.63     69.77 o 
  -3  14  10      413.36      587.91    105.23 o 
  -2  14  10     3613.45     3734.69    202.46 o 
  -1  14  10      375.34      597.73    103.74 o 
   0  14  10     4801.34     5260.84    267.42 o 
   1  14  10     2123.68     1981.07    168.76 o 
   2  14  10     1170.20     1071.06    129.56 o 
   3  14  10       67.79      -11.63     67.68 o 
   4  14  10       58.19       20.36    130.90 o 
  -2  15  10        0.31        1.00     67.76 o 
  -1  15  10       48.52      177.23     81.81 o 
   0  15  10     3071.54     2963.52    240.41 o 
   1  15  10      439.59      629.78    117.79 o 
  -3 -17  11      776.98      819.77    144.13 o 
  -2 -17  11      678.83      518.15    118.72 o 
  -1 -17  11     1839.40     1753.08    198.53 o 
   0 -17  11       42.91       63.47     77.89 o 
   1 -17  11       58.87      157.65     83.71 o 
   2 -17  11       55.05       85.69     81.46 o 
   3 -17  11     1835.70     2081.73    214.74 o 
   4 -17  11     3478.15     3127.98    261.06 o 
  -5 -16  11       47.81      171.43     69.73 o 
  -4 -16  11      653.33      748.79    135.74 o 
  -3 -16  11       15.81        2.33    202.31 o 
  -2 -16  11     6702.64     6839.77    310.71 o 
  -1 -16  11     2749.82     2618.79    609.63 o 
   0 -16  11      990.99      992.68    153.62 o
[truncated: 391,652 more chars]
